# Supplementary material for: 3D-printed cellular tips for tuning fork atomic force microscopy in shear mode
Source: Nat Commun. 2020 Nov 12;11:5732. doi: 10.1038/s41467-020-19536-9 (PMC7661501; doi:10.1038/s41467-020-19536-9)
Supplement: Supplementary file 6 — Source Data [file 41467_2020_19536_MOESM6_ESM.xlsx]

## Sheet: Figure 2b
Figure 2b
		a = 2 μm		a = 3 μm		a = 4 μm		a = 5 μm
	Engineering strain(%)	Engineering stress(MPa)	Engineering strain(%)	Engineering stress(MPa)	Engineering strain(%)	Engineering stress(MPa)	Engineering strain(%)	Engineering stress(MPa)
	1.83218e-05	0.03643	2.63593e-05	0.00985	0.00262	0.01096	0.000546991	0.04403
	0.000214647	0.02225	0.000514203	0.01188	0.00269	-2.57938e-05	0.000681336	0.02235
	0.000725447	0.01711	0.00113	0.02072	0.00472	0.01022	0.000736967	0.02946
	0.00108	0.04427	0.00152	0.02895	0.00513	-0.01467	0.00146	0.03778
	0.00174	0.03487	0.00173	0.00632	0.00525	-0.02069	0.0019	0.03869
	0.00218	0.04167	0.0018	-1.05704e-06	0.00538	-0.0075	0.00226	0.04248
	0.0022	0.04766	0.00211	0.02959	0.00596	0.00309	0.00323	0.0321
	0.00298	0.02184	0.00255	0.05488	0.00613	0.00903	0.0043	0.01945
	0.00302	0.04559	0.00264	0.00685	0.0065	0.02521	0.00437	0.02774
	0.00424	0.0416	0.00306	0.03841	0.00698	0.00517	0.00472	0.02893
	0.00441	0.02094	0.0035	0.0241	0.00827	0.0068	0.00482	0.03626
	0.00528	0.05782	0.00392	0.05509	0.0088	0.02382	0.00565	0.02942
	0.0054	0.03668	0.00412	0.00951	0.00895	0.00581	0.00619	0.02738
	0.0059	0.03984	0.00419	0.04233	0.00969	7.929e-05	0.00661	0.03831
	0.00694	0.02119	0.00594	0.03837	0.01036	0.02303	0.00703	0.01922
	0.00694	0.06169	0.00786	0.01945	0.01058	0.00475	0.0082	0.01615
	0.0075	0.02302	0.00862	0.01624	0.01129	0.000535688	0.00853	0.02673
	0.00799	0.02856	0.009	0.02847	0.01161	0.01356	0.00893	0.00803
	0.00835	0.03641	0.00909	0.03345	0.01276	0.03603	0.00911	0.02468
	0.0087	0.01984	0.00924	0.01869	0.01296	0.01948	0.00978	0.02055
	0.00919	0.03715	0.00934	0.01107	0.01312	0.00231	0.0098	0.03099
	0.00969	0.04996	0.01104	0.02176	0.0134	-0.00572	0.01085	0.02011
	0.00997	0.05399	0.01119	0.01332	0.01411	-0.00486	0.01102	0.02539
	0.01029	0.07755	0.01238	0.00943	0.01472	0.01477	0.01193	0.01909
	0.01053	0.0372	0.01267	0.01553	0.01581	0.02206	0.0124	0.03921
	0.01077	0.02026	0.01295	0.03288	0.01618	0.00593	0.01251	0.0151
	0.01157	0.04553	0.01303	0.00646	0.01625	0.000831796	0.01275	0.02021
	0.01238	0.04358	0.01327	0.02132	0.01653	0.02879	0.01333	0.03207
	0.01263	0.0516	0.01361	0.00945	0.01764	0.0224	0.01386	0.03128
	0.01277	0.04469	0.01387	0.02743	0.01769	0.00267	0.01437	0.03171
	0.01314	0.07206	0.01464	0.05253	0.01846	0.03668	0.01463	0.03783
	0.01337	0.05952	0.01503	0.0196	0.0186	0.02064	0.01546	0.04221
	0.01503	0.0621	0.01552	0.01968	0.01914	-0.00251	0.01601	0.01933
	0.01532	0.0481	0.01565	0.05573	0.02065	-0.0049	0.01604	0.04092
	0.01617	0.07638	0.0159	0.02767	0.02083	0.02695	0.01662	0.04123
	0.01635	0.05596	0.0163	0.01482	0.02088	0.01035	0.01733	0.03714
	0.01635	0.06407	0.0163	0.03856	0.02112	0.01242	0.018	0.04607
	0.01723	0.06166	0.01687	0.05886	0.02124	0.04023	0.01812	0.03167
	0.01873	0.03995	0.01726	0.04351	0.02162	0.02409	0.01953	0.02561
	0.02034	0.04676	0.01935	0.04051	0.0227	0.02979	0.0198	0.03984
	0.02073	0.06054	0.01964	0.02941	0.02381	0.02476	0.02034	0.01729
	0.02079	0.04723	0.01987	0.04901	0.0246	0.02891	0.02038	0.03859
	0.0212	0.04818	0.01996	0.03963	0.02489	0.00424	0.02091	0.0392
	0.02183	0.05721	0.02123	0.03891	0.02505	0.01436	0.02129	0.04223
	0.02193	0.03471	0.02202	0.03554	0.02558	0.03022	0.02207	0.03864
	0.02331	0.03477	0.02333	0.02469	0.02602	0.01451	0.02309	0.02709
	0.02351	0.03001	0.02334	0.06478	0.02605	0.03192	0.02404	0.02579
	0.02382	0.05583	0.02367	0.03648	0.02767	0.04463	0.02413	0.01364
	0.02391	0.04686	0.02371	0.04328	0.02777	0.03219	0.02487	0.03323
	0.02413	0.07187	0.02374	0.02397	0.02783	0.02283	0.025	0.01346
	0.02417	0.03918	0.02451	0.04126	0.02785	0.01048	0.02558	0.00865
	0.0246	0.05391	0.02474	0.01622	0.02884	0.00129	0.02625	0.01523
	0.02465	0.04331	0.02533	0.0482	0.0297	0.02346	0.0269	0.02734
	0.026	0.07938	0.02657	0.04477	0.03001	0.03344	0.02735	4.4956e-06
	0.02611	0.04607	0.02706	0.03239	0.03056	0.01725	0.02736	0.0386
	0.02631	0.06077	0.02739	0.04853	0.03086	0.02858	0.02743	0.00432
	0.02656	0.04601	0.02775	0.05118	0.03188	0.0432	0.02762	0.04749
	0.02681	0.10225	0.02829	0.02922	0.03223	0.01964	0.02776	0.01831
	0.027	0.07863	0.02893	0.04969	0.03242	0.02613	0.02885	0.03389
	0.02748	0.0615	0.02925	0.05314	0.03307	0.03557	0.02915	0.04
	0.02772	0.05397	0.02941	0.03566	0.03312	0.00063398	0.03053	0.03293
	0.02785	0.07927	0.03004	0.04905	0.03441	0.02333	0.03072	0.01835
	0.02824	0.08188	0.03075	0.05384	0.03443	0.03867	0.03094	0.0458
	0.0304	0.09411	0.03115	0.04196	0.03555	0.01327	0.03138	0.02542
	0.0308	0.09753	0.03191	0.05291	0.03631	0.03754	0.03203	0.03677
	0.03131	0.07112	0.03194	0.04553	0.03669	0.01601	0.0327	0.03338
	0.03205	0.07061	0.03236	0.05578	0.03679	0.00987	0.03305	0.03756
	0.03228	0.0995	0.03323	0.05033	0.03723	0.01448	0.03405	0.02823
	0.0323	0.07119	0.03421	0.07242	0.03776	0.02213	0.03479	0.03099
	0.03381	0.07859	0.03429	0.04386	0.0382	0.02482	0.03523	0.01117
	0.03617	0.07127	0.03445	0.0617	0.03917	0.02435	0.03535	0.03569
	0.03679	0.074	0.0353	0.03705	0.03946	0.0133	0.03602	0.03422
	0.03692	0.07073	0.03588	0.0602	0.03963	0.02462	0.03644	0.00475
	0.03751	0.1017	0.03598	0.03434	0.03993	0.02943	0.03645	0.03599
	0.03788	0.04709	0.03797	0.03989	0.04001	0.04519	0.03717	0.03243
	0.03836	0.07326	0.03807	0.04437	0.04077	0.04585	0.0376	0.04272
	0.03926	0.05898	0.03915	0.06778	0.04095	0.02286	0.0385	0.01395
	0.03952	0.04412	0.03953	0.05396	0.04231	0.04642	0.03876	0.05088
	0.03986	0.0642	0.03954	0.03988	0.04259	0.03106	0.03928	0.01898
	0.03999	0.07341	0.03959	0.02931	0.04268	0.07776	0.03969	0.01937
	0.04007	0.04072	0.03962	0.04562	0.04337	0.03962	0.04042	0.02933
	0.04057	0.04932	0.04021	0.0697	0.04359	0.00996	0.04099	0.02613
	0.04105	0.07925	0.04062	0.02146	0.04395	0.05037	0.04147	0.0287
	0.04111	0.08905	0.04123	0.04887	0.04435	0.03248	0.04304	0.00364
	0.04129	0.09541	0.04131	0.06424	0.04577	0.04613	0.0432	0.00797
	0.04148	0.05466	0.04151	0.07607	0.04611	0.05339	0.04352	0.00963
	0.04183	0.05467	0.04174	0.08227	0.04695	0.05705	0.04362	0.0185
	0.04207	0.09996	0.04232	0.09204	0.04697	0.08083	0.04367	0.05147
	0.0429	0.06862	0.04354	0.04101	0.04703	0.03124	0.04385	0.02203
	0.04304	0.09911	0.04362	0.06459	0.04764	0.03702	0.04409	0.02995
	0.0433	0.08308	0.04467	0.07786	0.04868	0.03991	0.04605	0.03288
	0.04337	0.10234	0.04471	0.06885	0.04992	0.02537	0.0461	0.01156
	0.0445	0.09996	0.04507	0.08027	0.05075	0.06042	0.04644	0.01359
	0.04625	0.09975	0.04621	0.09941	0.05079	0.03549	0.04672	0.0286
	0.04727	0.08163	0.04645	0.0702	0.05129	0.03626	0.04673	0.04235
	0.04739	0.08437	0.04651	0.08512	0.05131	0.04218	0.04748	0.03723
	0.04745	0.10097	0.04662	0.07559	0.05152	0.02076	0.04794	0.04032
	0.04749	0.09408	0.04938	0.077	0.05194	0.07186	0.04866	0.03572
	0.04759	0.11134	0.04976	0.06552	0.05224	0.04834	0.04986	0.02102
	0.04896	0.0933	0.05024	0.05277	0.05279	0.04735	0.04988	0.03259
	0.05076	0.08905	0.05076	0.08467	0.05437	0.06905	0.05044	0.05357
	0.05145	0.10152	0.05088	0.0696	0.05453	0.04704	0.05049	0.04118
	0.05162	0.09459	0.05104	0.07345	0.05489	0.03401	0.05078	0.02252
	0.0521	0.12924	0.05246	0.04191	0.05549	0.0425	0.05194	0.03553
	0.05267	0.08161	0.05246	0.07041	0.05577	0.05972	0.05213	0.04337
	0.05275	0.10505	0.05335	0.06559	0.05675	0.01776	0.05344	0.03448
	0.05282	0.07472	0.05412	0.08042	0.05733	0.04335	0.05397	0.01438
	0.05317	0.07468	0.05431	0.05895	0.05739	0.05142	0.05412	0.0311
	0.05426	0.08292	0.05437	0.08511	0.05749	0.0578	0.05412	0.05583
	0.05435	0.11721	0.05452	0.06744	0.05829	0.06285	0.05413	0.04182
	0.05439	0.08444	0.05457	0.10004	0.05866	0.04919	0.05421	0.06762
	0.05505	0.09658	0.05462	0.05987	0.05925	0.05928	0.05628	0.03575
	0.05551	0.12153	0.05501	0.08416	0.05968	0.06387	0.05645	0.05247
	0.05563	0.08529	0.05698	0.08863	0.06153	0.05742	0.05693	0.03215
	0.05578	0.11379	0.05722	0.07833	0.06153	0.0096	0.05795	0.0479
	0.05682	0.11928	0.05773	0.08768	0.06186	0.04227	0.05855	0.04702
	0.05743	0.13143	0.05788	0.06316	0.06196	0.03642	0.05862	0.01657
	0.05746	0.13836	0.0581	0.08935	0.06243	0.05952	0.05886	0.01721
	0.05776	0.06884	0.05853	0.09291	0.06263	0.04717	0.05943	0.04029
	0.05805	0.11417	0.05859	0.10009	0.06323	0.05483	0.06068	0.03963
	0.05929	0.11007	0.0594	0.0983	0.06331	0.07413	0.06091	0.01865
	0.0608	0.13207	0.05981	0.10089	0.06334	0.06191	0.06204	0.00231
	0.06109	0.11896	0.06136	0.0943	0.06501	0.05672	0.06209	0.02021
	0.06124	0.12207	0.06149	0.10985	0.06543	0.07259	0.06217	0.03918
	0.06171	0.10828	0.06199	0.09479	0.06552	0.06175	0.0627	0.01685
	0.0636	0.12184	0.06257	0.07276	0.06661	0.09169	0.06275	0.03786
	0.06394	0.12209	0.06314	0.09539	0.06687	0.03365	0.06323	0.03971
	0.06403	0.10969	0.0648	0.09424	0.0673	0.06059	0.06438	0.02728
	0.06441	0.10991	0.06488	0.08069	0.06762	0.04872	0.06485	0.03684
	0.06525	0.1237	0.06534	0.07909	0.06789	0.06005	0.06521	0.01962
	0.06542	0.11453	0.06541	0.11539	0.06921	0.0618	0.06549	0.03539
	0.06714	0.12353	0.06585	0.10014	0.06928	0.08751	0.06607	0.0324
	0.06748	0.10897	0.066	0.08975	0.06952	0.06569	0.06611	0.04522
	0.06789	0.09796	0.06643	0.07865	0.07009	0.06601	0.06619	0.055
	0.06885	0.10088	0.06664	0.10738	0.07044	0.08019	0.06735	0.04335
	0.06903	0.11129	0.06782	0.10667	0.07185	0.07637	0.0688	0.02206
	0.06937	0.08332	0.06864	0.08837	0.07193	0.08395	0.06911	0.05468
	0.06945	0.11459	0.06938	0.09277	0.072	0.06474	0.06957	0.01432
	0.06945	0.09908	0.0697	0.09541	0.07292	0.07919	0.06958	0.03176
	0.06969	0.12668	0.07021	0.09491	0.07406	0.07982	0.06965	0.02142
	0.06988	0.11884	0.07047	0.10407	0.07418	0.06619	0.07037	0.04078
	0.0704	0.13674	0.07108	0.09123	0.0751	0.07335	0.07065	0.04628
	0.07087	0.1064	0.07164	0.09826	0.07571	0.04749	0.07136	0.04447
	0.0715	0.11793	0.07239	0.12257	0.07622	0.06834	0.07166	0.04916
	0.07197	0.1173	0.07264	0.08987	0.07631	0.08131	0.0729	0.03398
	0.07225	0.12815	0.07276	0.10121	0.07671	0.05466	0.07294	0.04451
	0.07341	0.13453	0.07334	0.10091	0.07682	0.09202	0.07301	0.05636
	0.07419	0.12196	0.0736	0.08395	0.07773	0.05184	0.07365	0.05551
	0.07441	0.13246	0.07459	0.10094	0.07859	0.07712	0.07428	0.05507
	0.07476	0.13695	0.07474	0.10664	0.07887	0.05304	0.07471	0.07033
	0.07507	0.10821	0.07547	0.10483	0.07946	0.03763	0.07546	0.04003
	0.07532	0.14264	0.07565	0.13451	0.07955	0.07131	0.07595	0.05393
	0.07533	0.13844	0.07572	0.10835	0.07998	0.08716	0.07615	0.07352
	0.07626	0.1014	0.07624	0.11072	0.0806	0.06842	0.0765	0.08029
	0.07721	0.14856	0.07632	0.13452	0.08109	0.05339	0.07714	0.04181
	0.07786	0.15014	0.07712	0.10595	0.08131	0.08967	0.07785	0.06161
	0.07844	0.12696	0.07885	0.11704	0.08252	0.06142	0.07792	0.07397
	0.07859	0.1232	0.07927	0.1046	0.08265	0.08013	0.07961	0.05141
	0.0788	0.12949	0.07939	0.11777	0.08266	0.05441	0.0804	0.05151
	0.0804	0.13452	0.0809	0.12353	0.08367	0.07416	0.08069	0.07789
	0.08068	0.13817	0.08097	0.10307	0.08448	0.06966	0.08079	0.03382
	0.08174	0.15604	0.08139	0.10875	0.08497	0.10215	0.08108	0.04766
	0.08196	0.14751	0.08161	0.12186	0.08514	0.06604	0.0813	0.05323
	0.08222	0.12897	0.08206	0.09564	0.08536	0.08575	0.08165	0.07114
	0.0826	0.12857	0.08321	0.12248	0.08589	0.0675	0.08353	0.04299
	0.08269	0.13548	0.08327	0.10847	0.0859	0.06254	0.08364	0.04942
	0.08437	0.16304	0.08337	0.11251	0.08685	0.08637	0.08423	0.04757
	0.08447	0.11657	0.0836	0.12458	0.08721	0.0891	0.08506	0.04832
	0.0852	0.13615	0.08397	0.14223	0.08907	0.08102	0.08518	0.03584
	0.0857	0.13692	0.0844	0.12771	0.08914	0.0744	0.08571	0.04389
	0.08596	0.15927	0.08469	0.14152	0.08942	0.06367	0.08593	0.04822
	0.08601	0.12619	0.08526	0.10867	0.09002	0.08398	0.08629	0.05243
	0.08652	0.13887	0.08687	0.12136	0.09008	0.07457	0.08715	0.0454
	0.08701	0.173	0.08706	0.12611	0.09047	0.08583	0.08805	0.06206
	0.08709	0.12975	0.08773	0.13973	0.09122	0.08458	0.08819	0.04074
	0.08802	0.1061	0.0879	0.15482	0.09206	0.07956	0.08822	0.03107
	0.08802	0.15641	0.08798	0.12744	0.0924	0.09245	0.08938	0.02456
	0.08822	0.14461	0.08818	0.1191	0.09295	0.11003	0.08942	0.04465
	0.08896	0.14442	0.08826	0.15885	0.09317	0.07156	0.08977	0.05614
	0.08944	0.17055	0.08914	0.12882	0.09395	0.0543	0.09052	0.03035
	0.08966	0.17397	0.09048	0.14013	0.09416	0.07421	0.09164	0.03659
	0.09008	0.15323	0.09198	0.1334	0.09463	0.07476	0.09168	0.07013
	0.0908	0.15266	0.09227	0.14907	0.0958	0.08212	0.09178	0.02491
	0.09193	0.16259	0.09292	0.11313	0.09601	0.10134	0.09187	0.05222
	0.0924	0.16973	0.09301	0.12501	0.09642	0.06734	0.09221	0.03401
	0.09468	0.15598	0.09376	0.12204	0.09731	0.09029	0.09271	0.06167
	0.09473	0.14565	0.09465	0.1251	0.09733	0.07071	0.0931	0.06778
	0.09573	0.1349	0.09575	0.11586	0.09746	0.06394	0.09352	0.07042
	0.09596	0.14993	0.09624	0.13098	0.09855	0.08843	0.09403	0.07552
	0.09679	0.14865	0.09627	0.13882	0.09859	0.08038	0.09516	0.08466
	0.09715	0.14976	0.09632	0.12283	0.09859	0.1067	0.0956	0.06264
	0.09727	0.15903	0.09632	0.11274	0.09904	0.12707	0.09635	0.03712
	0.09736	0.14128	0.0973	0.13209	0.09922	0.08691	0.09642	0.08497
	0.09757	0.16255	0.09753	0.10288	0.10018	0.12138	0.09688	0.06285
	0.09914	0.13641	0.09772	0.13414	0.10041	0.08825	0.09841	0.06202
	0.09934	0.17527	0.09883	0.12485	0.10176	0.07405	0.09856	0.07046
	0.09942	0.1371	0.1001	0.11437	0.10241	0.10078	0.09901	0.03902
	0.09943	0.1801	0.10039	0.12217	0.10311	0.11264	0.09918	0.08821
	0.09977	0.14931	0.10045	0.11468	0.10316	0.09774	0.09951	0.06084
	0.10145	0.14051	0.10046	0.12737	0.10436	0.08449	0.10033	0.07734
	0.10147	0.13864	0.10081	0.13111	0.10447	0.11289	0.10047	0.0496
	0.10189	0.16887	0.10188	0.12352	0.10523	0.09107	0.10183	0.05714
	0.10192	0.18622	0.10207	0.12795	0.10576	0.10551	0.10234	0.06643
	0.1022	0.14372	0.10298	0.12155	0.10578	0.07864	0.10277	0.04753
	0.10252	0.17517	0.10327	0.12611	0.10585	0.1344	0.10299	0.0628
	0.10267	0.1332	0.10362	0.14058	0.10629	0.10406	0.10382	0.07529
	0.1028	0.13628	0.10374	0.14817	0.10723	0.09834	0.10385	0.05508
	0.10363	0.20052	0.10425	0.11821	0.1087	0.10102	0.1042	0.08268
	0.10384	0.19039	0.10439	0.12317	0.1087	0.08175	0.1045	0.0517
	0.10433	0.15301	0.106	0.14039	0.10896	0.11436	0.10583	0.05961
	0.10491	0.17435	0.10641	0.12016	0.10951	0.0969	0.10607	0.06895
	0.10495	0.16892	0.10669	0.12359	0.10957	0.11237	0.10742	0.07329
	0.10603	0.19515	0.10808	0.11791	0.11048	0.11098	0.10766	0.04796
	0.10663	0.1822	0.10837	0.14024	0.112	0.10058	0.10794	0.05147
	0.10749	0.19244	0.10871	0.12199	0.11238	0.10323	0.10809	0.02107
	0.10884	0.18664	0.10908	0.11074	0.11256	0.11033	0.10829	0.06672
	0.10901	0.17409	0.10926	0.11995	0.11273	0.08038	0.10865	0.07023
	0.10969	0.19308	0.11007	0.13741	0.1128	0.08295	0.10997	0.05403
	0.11007	0.18492	0.11017	0.12294	0.11286	0.12236	0.11052	0.07067
	0.11157	0.16844	0.11103	0.13732	0.11375	0.0993	0.11071	0.05401
	0.11228	0.18527	0.1113	0.11475	0.11493	0.0999	0.1111	0.03952
	0.11317	0.17418	0.11234	0.13433	0.11553	0.12831	0.11149	0.06024
	0.1132	0.16813	0.11256	0.1115	0.11563	0.11687	0.11185	0.0649
	0.11332	0.18174	0.1126	0.12489	0.11575	0.09953	0.11198	0.08437
	0.11414	0.16234	0.11276	0.13635	0.11598	0.09031	0.11274	0.05677
	0.1145	0.17576	0.11469	0.11643	0.11674	0.09111	0.11302	0.07617
	0.11493	0.17679	0.1147	0.12848	0.11798	0.11523	0.11407	0.08896
	0.11543	0.17681	0.11494	0.13341	0.11847	0.09965	0.11413	0.06513
	0.11553	0.18025	0.11497	0.11997	0.11861	0.09211	0.11427	0.09917
	0.11568	0.20733	0.11504	0.13976	0.1188	0.11995	0.11446	0.0694
	0.11599	0.18035	0.11566	0.13922	0.11957	0.11709	0.11564	0.08555
	0.117	0.18448	0.11672	0.14091	0.11958	0.12618	0.11645	0.09075
	0.11751	0.17627	0.11676	0.13136	0.12004	0.09239	0.11723	0.06451
	0.11793	0.1688	0.11715	0.14229	0.12005	0.13269	0.11754	0.07995
	0.11819	0.18019	0.11784	0.14668	0.12162	0.12695	0.1188	0.06419
	0.11972	0.1836	0.11854	0.14692	0.12176	0.11609	0.11894	0.06993
	0.12018	0.17409	0.11857	0.15447	0.12292	0.14611	0.119	0.09112
	0.12037	0.18219	0.11935	0.12119	0.12351	0.10637	0.11903	0.0791
	0.12093	0.18648	0.12014	0.14357	0.1236	0.11663	0.11951	0.0924
	0.12123	0.18806	0.12101	0.14594	0.12392	0.1058	0.12091	0.07393
	0.12145	0.17781	0.12144	0.13295	0.12423	0.1163	0.12186	0.08342
	0.12145	0.19832	0.12231	0.13492	0.12443	0.13597	0.12186	0.07205
	0.12155	0.19208	0.12254	0.1391	0.12652	0.11482	0.12198	0.06217
	0.12341	0.20972	0.12299	0.14724	0.12754	0.09389	0.1231	0.07649
	0.1235	0.18987	0.12326	0.13673	0.12761	0.10557	0.12342	0.06
	0.12363	0.19957	0.12373	0.14534	0.12763	0.10873	0.12396	0.06952
	0.12512	0.17154	0.12386	0.15192	0.12775	0.11592	0.12397	0.08051
	0.12537	0.17881	0.12504	0.14883	0.12789	0.13088	0.12467	0.09501
	0.12643	0.19197	0.1257	0.14658	0.12789	0.12001	0.12524	0.06388
	0.12693	0.16772	0.12623	0.12682	0.12992	0.10803	0.12593	0.08192
	0.12781	0.20974	0.12684	0.15753	0.13005	0.11353	0.12625	0.05235
	0.12821	0.18958	0.1271	0.1354	0.1301	0.12105	0.12664	0.10024
	0.12834	0.17182	0.12749	0.14181	0.13022	0.13463	0.12708	0.07877
	0.12844	0.19799	0.12796	0.12966	0.13109	0.11199	0.1271	0.06686
	0.12849	0.18287	0.12829	0.15226	0.13122	0.1292	0.12885	0.06865
	0.12863	0.17819	0.12904	0.13611	0.13155	0.14256	0.12952	0.06131
	0.12868	0.21016	0.12952	0.1724	0.13248	0.11815	0.12965	0.08915
	0.12893	0.18925	0.12984	0.14493	0.13322	0.12663	0.12967	0.06864
	0.13053	0.20462	0.13032	0.17116	0.13363	0.14051	0.12994	0.07227
	0.131	0.2258	0.13047	0.1507	0.13464	0.11193	0.1305	0.08313
	0.13119	0.20968	0.1307	0.14069	0.13478	0.13261	0.13149	0.08332
	0.13131	0.22974	0.13079	0.12744	0.13509	0.10952	0.13177	0.06789
	0.13169	0.21065	0.13273	0.14872	0.1359	0.12552	0.13197	0.0845
	0.13185	0.1993	0.13328	0.17541	0.13613	0.13029	0.13341	0.06492
	0.13206	0.18649	0.13377	0.14149	0.13652	0.13236	0.13359	0.07076
	0.13329	0.22024	0.1341	0.14886	0.13788	0.11876	0.13379	0.08523
	0.13336	0.2364	0.1342	0.14305	0.13816	0.13488	0.1343	0.06494
	0.13462	0.214	0.13476	0.14857	0.13821	0.14396	0.13463	0.07991
	0.13558	0.22271	0.13518	0.16003	0.13883	0.11035	0.13531	0.08942
	0.13594	0.20822	0.13545	0.16428	0.1391	0.11154	0.13545	0.07365
	0.13713	0.22313	0.13683	0.1744	0.13962	0.14133	0.13657	0.07277
	0.13795	0.20785	0.13708	0.16243	0.13997	0.12627	0.13686	0.07853
	0.1383	0.2093	0.13719	0.14914	0.14149	0.12693	0.13704	0.08614
	0.13922	0.21393	0.13847	0.13819	0.14207	0.11069	0.13788	0.09124
	0.14006	0.2123	0.13866	0.15914	0.14244	0.13953	0.13792	0.07883
	0.14025	0.20119	0.13901	0.16191	0.14256	0.12295	0.13804	0.10038
	0.14027	0.21495	0.13994	0.15601	0.14302	0.10947	0.13858	0.10259
	0.14253	0.19922	0.14091	0.14878	0.14305	0.13955	0.14004	0.09145
	0.14296	0.18326	0.14127	0.16684	0.14357	0.11418	0.14059	0.09241
	0.14449	0.18656	0.14172	0.16919	0.14456	0.13393	0.14113	0.0602
	0.14476	0.19892	0.14182	0.14304	0.14548	0.11174	0.1417	0.08566
	0.14521	0.17956	0.14183	0.14774	0.14577	0.12838	0.14199	0.09222
	0.14546	0.18395	0.14247	0.17491	0.14606	0.14992	0.14277	0.05454
	0.14547	0.18668	0.14302	0.1597	0.14611	0.11745	0.1432	0.07399
	0.14557	0.17607	0.14335	0.13376	0.14667	0.12458	0.14323	0.0862
	0.14595	0.22898	0.14447	0.16197	0.14727	0.12108	0.1442	0.09557
	0.14599	0.22039	0.14467	0.16748	0.14736	0.14044	0.14447	0.07858
	0.14637	0.17357	0.14487	0.17185	0.14911	0.12188	0.14465	0.06612
	0.14674	0.206	0.14491	0.1806	0.14931	0.12718	0.14507	0.09014
	0.14682	0.17	0.14538	0.14373	0.14958	0.13447	0.14568	0.11427
	0.14685	0.18395	0.14584	0.17761	0.15026	0.11682	0.1457	0.0886
	0.14711	0.19819	0.14693	0.17129	0.15107	0.13859	0.14575	0.10027
	0.14729	0.18519	0.14812	0.16316	0.15115	0.12964	0.14836	0.07205
	0.14745	0.18927	0.14852	0.16385	0.15115	0.11753	0.1484	0.08768
	0.14745	0.23568	0.14957	0.15733	0.15209	0.10779	0.14865	0.09248
	0.14861	0.17655	0.14981	0.17083	0.15313	0.1178	0.14917	0.06178
	0.14941	0.2072	0.1507	0.15396	0.15318	0.12817	0.15013	0.07326
	0.14959	0.2453	0.15083	0.14595	0.15354	0.13251	0.15033	0.07714
	0.15026	0.21898	0.15115	0.16707	0.15397	0.13397	0.15099	0.07441
	0.15072	0.22754	0.15148	0.15638	0.15397	0.10889	0.15123	0.07821
	0.15074	0.2018	0.15205	0.16867	0.15479	0.13277	0.15187	0.08301
	0.15143	0.21568	0.15313	0.14914	0.15529	0.13293	0.15226	0.09675
	0.15205	0.23233	0.15324	0.15983	0.1563	0.12545	0.15239	0.0628
	0.15406	0.23391	0.15364	0.16116	0.15702	0.12856	0.15267	0.07649
	0.15418	0.22681	0.154	0.16422	0.15712	0.12165	0.15309	0.10302
	0.15436	0.23881	0.15404	0.16985	0.15726	0.14444	0.1534	0.08407
	0.1553	0.2135	0.15462	0.1695	0.1574	0.13129	0.15451	0.08511
	0.15547	0.20785	0.15522	0.16945	0.15827	0.13822	0.15493	0.08668
	0.15624	0.23948	0.15717	0.1654	0.15865	0.15214	0.1561	0.07274
	0.15628	0.22859	0.1572	0.15351	0.15865	0.14148	0.15618	0.10168
	0.15659	0.23021	0.15735	0.15797	0.16069	0.13715	0.15633	0.07739
	0.15821	0.24056	0.15764	0.17433	0.1608	0.16227	0.15653	0.08271
	0.15847	0.22591	0.15775	0.16611	0.16088	0.12474	0.15686	0.10179
	0.1596	0.22465	0.15788	0.13971	0.16097	0.14926	0.15719	0.10714
	0.15972	0.23276	0.15802	0.17885	0.16127	0.135	0.15844	0.10402
	0.15975	0.21878	0.15905	0.19691	0.16205	0.15571	0.15923	0.07654
	0.16151	0.22501	0.16086	0.16372	0.16295	0.14899	0.1594	0.12951
	0.16163	0.22844	0.16088	0.1468	0.16456	0.13954	0.15966	0.09099
	0.16293	0.23862	0.1611	0.14934	0.16457	0.13355	0.16031	0.08767
	0.16295	0.22717	0.16137	0.17565	0.16475	0.15655	0.16069	0.08881
	0.16306	0.2297	0.1618	0.14472	0.16548	0.13151	0.16111	0.1082
	0.16346	0.20535	0.16183	0.17838	0.16557	0.13706	0.16151	0.11235
	0.16378	0.2133	0.1624	0.17793	0.16612	0.15491	0.1629	0.0947
	0.16395	0.21464	0.16268	0.18344	0.16616	0.1613	0.1632	0.09828
	0.16478	0.22752	0.16403	0.18819	0.16628	0.14199	0.16339	0.10455
	0.16548	0.22528	0.16416	0.19451	0.16725	0.15974	0.16403	0.12159
	0.16662	0.23788	0.16458	0.17221	0.1682	0.16709	0.16452	0.12519
	0.16679	0.22026	0.16461	0.16509	0.16934	0.13372	0.16482	0.09311
	0.167	0.22693	0.16524	0.18968	0.1697	0.11492	0.16487	0.0843
	0.16732	0.21796	0.16528	0.19795	0.16994	0.13147	0.16568	0.11347
	0.16779	0.23188	0.16702	0.19102	0.17007	0.14816	0.16753	0.09315
	0.16819	0.21379	0.1673	0.1798	0.17055	0.15046	0.16768	0.10096
	0.16897	0.22739	0.16817	0.20416	0.1711	0.14888	0.16801	0.07632
	0.1696	0.23457	0.16849	0.18507	0.17166	0.14995	0.16867	0.08925
	0.16976	0.22572	0.16892	0.17336	0.17173	0.1752	0.16877	0.12011
	0.17049	0.26982	0.16971	0.17644	0.17184	0.15443	0.16881	0.1049
	0.17056	0.23814	0.16997	0.18751	0.17289	0.14839	0.16948	0.08193
	0.17089	0.2201	0.17088	0.19423	0.17323	0.17469	0.1703	0.09821
	0.17105	0.22903	0.17138	0.17635	0.17336	0.16277	0.17063	0.12173
	0.17171	0.24374	0.17231	0.19531	0.17499	0.15727	0.17124	0.09738
	0.17183	0.23743	0.17237	0.16896	0.17554	0.1715	0.17195	0.10834
	0.17211	0.22934	0.17247	0.20077	0.17565	0.1613	0.17202	0.0742
	0.17345	0.27121	0.173	0.17776	0.17611	0.14694	0.17282	0.10148
	0.17346	0.25339	0.17376	0.19189	0.17617	0.17345	0.17334	0.10061
	0.17355	0.23336	0.17393	0.16104	0.17682	0.1724	0.17378	0.10176
	0.17461	0.25629	0.17516	0.19473	0.17739	0.17477	0.17389	0.11015
	0.17469	0.26929	0.17551	0.17664	0.17784	0.17593	0.17452	0.12615
	0.17474	0.2285	0.17552	0.18211	0.17942	0.16475	0.17554	0.11689
	0.17562	0.23945	0.17617	0.19493	0.18014	0.17166	0.17565	0.08275
	0.17575	0.28851	0.17636	0.21006	0.18019	0.16357	0.17583	0.08732
	0.17598	0.27898	0.17677	0.19599	0.18065	0.14026	0.17688	0.11116
	0.17642	0.26831	0.17678	0.17985	0.18133	0.1729	0.17739	0.09034
	0.17715	0.25553	0.17788	0.19791	0.18141	0.16251	0.17751	0.11029
	0.17826	0.27511	0.17899	0.21178	0.18143	0.13847	0.17822	0.10633
	0.17864	0.27931	0.17916	0.20171	0.18244	0.19334	0.17867	0.10767
	0.18	0.27334	0.17971	0.18123	0.18267	0.17302	0.17939	0.11323
	0.18175	0.2634	0.18012	0.18179	0.183	0.15508	0.17988	0.0925
	0.18275	0.25897	0.18063	0.19893	0.18333	0.15837	0.17993	0.1132
	0.18278	0.26524	0.18066	0.21373	0.18463	0.17202	0.18059	0.11217
	0.1835	0.26255	0.18132	0.19752	0.18487	0.1746	0.18203	0.10775
	0.18392	0.26331	0.18161	0.20933	0.18502	0.18335	0.18276	0.07565
	0.18393	0.2508	0.18325	0.19571	0.18541	0.14073	0.18298	0.07818
	0.18504	0.26398	0.1833	0.21485	0.18675	0.17935	0.18308	0.11579
	0.18552	0.25664	0.18364	0.19781	0.1868	0.17152	0.18339	0.09
	0.18635	0.24713	0.18377	0.21643	0.18731	0.15669	0.1836	0.11682
	0.18661	0.2616	0.18516	0.18344	0.18741	0.19882	0.18396	0.08651
	0.18731	0.26029	0.18551	0.20174	0.18822	0.17402	0.18408	0.12071
	0.18739	0.24683	0.1857	0.21363	0.1883	0.19535	0.1854	0.12433
	0.18747	0.25072	0.18595	0.20246	0.18832	0.16563	0.18585	0.10327
	0.18783	0.26403	0.18632	0.21316	0.19035	0.1758	0.18612	0.08873
	0.18846	0.27115	0.18669	0.23955	0.19123	0.17246	0.18669	0.11874
	0.18856	0.27593	0.18717	0.22353	0.19159	0.17417	0.18734	0.09381
	0.18857	0.25445	0.18754	0.2046	0.19163	0.16129	0.18755	0.11408
	0.1888	0.29461	0.18797	0.20593	0.19217	0.17816	0.18798	0.12841
	0.18922	0.27719	0.18904	0.21927	0.19271	0.17798	0.18818	0.11094
	0.18972	0.28006	0.19029	0.21602	0.19301	0.16049	0.18936	0.1308
	0.19006	0.24924	0.19031	0.22371	0.19368	0.17247	0.19005	0.10343
	0.19055	0.24836	0.19035	0.20825	0.19509	0.15783	0.19066	0.08269
	0.19099	0.28438	0.19165	0.21396	0.19573	0.15681	0.19123	0.13238
	0.19161	0.30412	0.1918	0.23238	0.1961	0.16496	0.19124	0.11291
	0.19196	0.2876	0.19253	0.21473	0.19635	0.14273	0.19141	0.09833
	0.1927	0.28788	0.19294	0.2037	0.19691	0.14471	0.19266	0.11704
	0.19275	0.27541	0.19359	0.23306	0.19708	0.13259	0.19318	0.08323
	0.19344	0.29557	0.1945	0.21488	0.1973	0.15569	0.19421	0.10227
	0.19402	0.29805	0.19485	0.20032	0.19756	0.15683	0.19448	0.10707
	0.1963	0.28459	0.19548	0.21756	0.19781	0.16328	0.19477	0.08154
	0.19638	0.2999	0.19583	0.2268	0.19868	0.17385	0.19529	0.1004
	0.19723	0.28066	0.1961	0.23049	0.19876	0.15643	0.19566	0.10192
	0.19778	0.28308	0.1965	0.18167	0.19878	0.18227	0.19602	0.11354
	0.19865	0.28691	0.1972	0.20178	0.19961	0.15083	0.19656	0.09295
	0.1987	0.27239	0.19867	0.21798	0.20024	0.17051	0.19677	0.10972
	0.19907	0.28859	0.1996	0.21366	0.20088	0.17172	0.19716	0.13196
	0.19918	0.313	0.19968	0.1899	0.20091	0.1807	0.19797	0.10367
	0.20028	0.2819	0.19991	0.192	0.20123	0.18593	0.19812	0.09128
	0.20062	0.28372	0.19995	0.19577	0.20202	0.1842	0.19904	0.10759
	0.20147	0.28764	0.20048	0.21311	0.2021	0.19858	0.19915	0.11484
	0.20197	0.27573	0.20097	0.20057	0.20245	0.21688	0.19985	0.13365
	0.20251	0.27417	0.20143	0.21335	0.20343	0.16988	0.20019	0.104
	0.2029	0.28778	0.20173	0.21661	0.20356	0.18787	0.20086	0.09992
	0.20331	0.28924	0.20221	0.19725	0.20469	0.19435	0.20207	0.09929
	0.20419	0.28626	0.20347	0.21244	0.20539	0.21956	0.20208	0.1193
	0.20452	0.28715	0.20358	0.20376	0.20554	0.19064	0.20228	0.10452
	0.20454	0.30613	0.20373	0.21625	0.20592	0.19558	0.20246	0.12416
	0.20466	0.29905	0.20427	0.18966	0.20723	0.17998	0.20326	0.11941
	0.20547	0.28735	0.20492	0.21262	0.20825	0.19928	0.20484	0.09803
	0.20598	0.27899	0.20582	0.21092	0.20834	0.18471	0.20512	0.09946
	0.20766	0.29442	0.20584	0.19588	0.20844	0.18957	0.20541	0.10282
	0.20781	0.28387	0.20593	0.21569	0.20997	0.18641	0.20603	0.09973
	0.20846	0.29789	0.20672	0.21734	0.21044	0.17367	0.20615	0.12991
	0.20854	0.30791	0.20696	0.23129	0.21094	0.18322	0.2064	0.11078
	0.20859	0.28023	0.20728	0.21931	0.21125	0.17319	0.20644	0.10073
	0.20889	0.30068	0.20767	0.23166	0.21139	0.19124	0.20746	0.11375
	0.20897	0.28835	0.20771	0.19887	0.21139	0.18402	0.2088	0.11108
	0.20915	0.27907	0.20925	0.21849	0.21218	0.18809	0.20904	0.09679
	0.20925	0.30912	0.20959	0.22167	0.2133	0.17982	0.20906	0.1161
	0.21079	0.306	0.21052	0.21679	0.21378	0.17882	0.20961	0.13896
	0.21162	0.3038	0.21059	0.23758	0.2142	0.17754	0.20967	0.07654
	0.21168	0.31446	0.21106	0.21677	0.21468	0.19075	0.21043	0.10044
	0.21191	0.29242	0.21153	0.21707	0.21471	0.18078	0.21102	0.09575
	0.21204	0.32456	0.21235	0.22128	0.21538	0.1983	0.21204	0.09896
	0.2127	0.30078	0.21297	0.22211	0.21561	0.1636	0.2131	0.09399
	0.21284	0.31178	0.21317	0.24606	0.21574	0.18351	0.21315	0.1115
	0.21338	0.32763	0.21391	0.22133	0.21747	0.2137	0.21328	0.10113
	0.21338	0.32101	0.21391	0.21479	0.21766	0.19813	0.21353	0.07759
	0.21453	0.32533	0.21408	0.22611	0.21776	0.17017	0.21445	0.09934
	0.21455	0.33215	0.21442	0.24593	0.21799	0.17733	0.21463	0.10512
	0.21521	0.33983	0.21539	0.2254	0.21821	0.16918	0.21463	0.12802
	0.21525	0.33279	0.21579	0.23559	0.21879	0.1723	0.21508	0.10656
	0.21585	0.34923	0.21701	0.23273	0.2191	0.21259	0.21632	0.13622
	0.21614	0.34038	0.21742	0.23564	0.21921	0.19844	0.21676	0.11667
	0.21821	0.33718	0.21766	0.26339	0.22052	0.19969	0.21695	0.09981
	0.22021	0.34361	0.21838	0.20914	0.22126	0.19705	0.21723	0.08599
	0.22033	0.33256	0.21843	0.23556	0.222	0.19334	0.21797	0.1414
	0.22035	0.32806	0.21861	0.2264	0.22201	0.20991	0.21805	0.11483
	0.22061	0.33585	0.21877	0.23998	0.22227	0.19766	0.21841	0.11821
	0.22068	0.32066	0.21969	0.2466	0.22318	0.20015	0.21978	0.11539
	0.22283	0.33134	0.22186	0.22881	0.2234	0.20701	0.22109	0.1017
	0.22296	0.32669	0.22199	0.23308	0.22386	0.20842	0.22112	0.1123
	0.22376	0.32875	0.22248	0.23378	0.22552	0.20326	0.22144	0.11452
	0.22386	0.33065	0.22373	0.22451	0.22564	0.21963	0.22195	0.11764
	0.22386	0.33979	0.22373	0.19991	0.22604	0.1834	0.22225	0.07216
	0.2243	0.34087	0.22413	0.23212	0.22607	0.18767	0.22303	0.11309
	0.22463	0.34485	0.22441	0.22117	0.22659	0.19594	0.22339	0.11725
	0.22526	0.32357	0.2253	0.2224	0.2272	0.2068	0.2238	0.08869
	0.22658	0.33386	0.22558	0.23705	0.2281	0.20131	0.22443	0.10678
	0.2274	0.33044	0.22577	0.24236	0.22895	0.19558	0.22456	0.13425
	0.22811	0.33214	0.22619	0.22157	0.22938	0.19481	0.22471	0.11214
	0.22849	0.32674	0.22629	0.21533	0.22971	0.20235	0.22633	0.08813
	0.2286	0.34013	0.22773	0.24144	0.22989	0.21819	0.22663	0.10335
	0.22921	0.32918	0.22806	0.23046	0.23005	0.19187	0.2269	0.1084
	0.22999	0.33253	0.22846	0.25364	0.23054	0.19879	0.2274	0.12899
	0.23027	0.31667	0.22851	0.21482	0.23093	0.21311	0.22774	0.11029
	0.23121	0.3257	0.22873	0.21563	0.23151	0.21319	0.22806	0.09466
	0.23135	0.3289	0.22876	0.25938	0.23224	0.2289	0.22864	0.11475
	0.23149	0.34809	0.22876	0.24063	0.23289	0.20306	0.22894	0.13272
	0.23184	0.33049	0.23088	0.20784	0.2332	0.20403	0.2292	0.11616
	0.23254	0.33291	0.23111	0.25811	0.23363	0.21641	0.23005	0.12273
	0.2331	0.32513	0.23133	0.24867	0.2337	0.23563	0.23119	0.10892
	0.23329	0.31441	0.23148	0.23698	0.23401	0.22127	0.23147	0.12182
	0.2348	0.33887	0.23166	0.22909	0.23614	0.21241	0.23176	0.12717
	0.23488	0.35183	0.23322	0.25256	0.23637	0.23549	0.23182	0.10575
	0.23503	0.32647	0.23339	0.25769	0.23656	0.21256	0.23234	0.12654
	0.23505	0.3212	0.23438	0.22956	0.23714	0.19281	0.23241	0.15033
	0.23517	0.33277	0.2344	0.22439	0.23732	0.21163	0.2331	0.1239
	0.23581	0.33853	0.23504	0.26541	0.23789	0.22479	0.23365	0.13836
	0.23616	0.31988	0.23512	0.24491	0.23845	0.24184	0.23552	0.12011
	0.23727	0.33738	0.23665	0.23051	0.23893	0.18136	0.23588	0.10333
	0.23758	0.34009	0.23672	0.23633	0.23908	0.2141	0.23617	0.11699
	0.23767	0.34622	0.2372	0.26819	0.23992	0.2094	0.23629	0.1251
	0.23805	0.3476	0.23729	0.24424	0.24103	0.23272	0.23732	0.13187
	0.23834	0.35169	0.23741	0.25013	0.24125	0.20782	0.23746	0.10981
	0.23891	0.35119	0.2386	0.2428	0.24148	0.2099	0.23801	0.10824
	0.2396	0.35254	0.23957	0.27119	0.2417	0.216	0.23826	0.12526
	0.23965	0.35874	0.23964	0.24367	0.24211	0.22811	0.23964	0.10694
	0.24129	0.35411	0.24067	0.23714	0.24303	0.22147	0.23991	0.1307
	0.24324	0.33362	0.24099	0.2436	0.24338	0.24516	0.24006	0.1154
	0.2433	0.3415	0.24118	0.27315	0.24437	0.21555	0.24011	0.10684
	0.24403	0.34118	0.24175	0.22872	0.24447	0.20925	0.24108	0.11657
	0.24462	0.34332	0.24186	0.257	0.24536	0.22687	0.24161	0.11741
	0.24509	0.33622	0.24199	0.24728	0.24562	0.20251	0.24228	0.11085
	0.24584	0.32199	0.2428	0.26226	0.24615	0.23117	0.24232	0.12065
	0.24687	0.32887	0.24341	0.27205	0.24622	0.22132	0.24315	0.11343
	0.24693	0.33618	0.24442	0.26674	0.24805	0.234	0.24315	0.14627
	0.24744	0.32819	0.24487	0.24617	0.24825	0.21615	0.24321	0.13263
	0.24775	0.33939	0.24545	0.23241	0.24835	0.20387	0.24391	0.1064
	0.24806	0.33228	0.24597	0.26748	0.24905	0.2108	0.24498	0.12097
	0.24815	0.32036	0.24622	0.25085	0.24906	0.19903	0.24555	0.12881
	0.24819	0.34051	0.24676	0.2639	0.25007	0.21296	0.24627	0.12553
	0.24986	0.31334	0.24724	0.24426	0.25036	0.21663	0.24652	0.09792
	0.25008	0.33009	0.24779	0.27095	0.25096	0.21444	0.24734	0.1132
	0.25064	0.33249	0.24851	0.24863	0.25181	0.2082	0.24775	0.14721
	0.25074	0.32752	0.24863	0.26891	0.25203	0.2168	0.24779	0.13367
	0.2511	0.3349	0.24921	0.26853	0.25221	0.23086	0.24809	0.11466
	0.25116	0.34365	0.24952	0.24213	0.2527	0.21546	0.24843	0.09995
	0.25199	0.34929	0.25111	0.25826	0.2528	0.19924	0.24993	0.11557
	0.25203	0.34209	0.25134	0.25035	0.25356	0.22166	0.25018	0.13063
	0.25248	0.37863	0.2524	0.25152	0.2538	0.22565	0.25019	0.14339
	0.25277	0.32589	0.25291	0.26484	0.25533	0.23708	0.25046	0.11431
	0.25303	0.36156	0.25298	0.25131	0.2555	0.21405	0.2519	0.12985
	0.25306	0.31532	0.2531	0.26969	0.25588	0.20155	0.25192	0.11843
	0.25405	0.33739	0.25327	0.23558	0.25601	0.21214	0.25241	0.13066
	0.25408	0.34076	0.25378	0.24479	0.25627	0.2358	0.2527	0.13504
	0.25438	0.34403	0.25511	0.29488	0.25695	0.23847	0.25382	0.12231
	0.25537	0.36979	0.25543	0.25284	0.25701	0.20356	0.25419	0.14164
	0.25566	0.35995	0.25544	0.27523	0.25839	0.22842	0.25448	0.11779
	0.25611	0.34184	0.25548	0.2464	0.25895	0.23687	0.25518	0.1353
	0.25773	0.36386	0.25554	0.26497	0.25903	0.26029	0.25524	0.1126
	0.25856	0.34771	0.25589	0.254	0.25904	0.19993	0.25612	0.12616
	0.25918	0.36621	0.25692	0.28083	0.25914	0.22535	0.25614	0.14833
	0.25934	0.34495	0.25753	0.25479	0.25989	0.23227	0.2566	0.12719
	0.25934	0.3544	0.25898	0.27978	0.26076	0.24289	0.25793	0.14745
	0.25981	0.36739	0.2591	0.27132	0.2614	0.25079	0.25839	0.15361
	0.26036	0.35088	0.25966	0.30634	0.26207	0.23287	0.25865	0.10768
	0.26132	0.35916	0.2597	0.29635	0.26291	0.25344	0.25921	0.11116
	0.26229	0.36433	0.25986	0.278	0.26336	0.23666	0.25927	0.10139
	0.26249	0.3571	0.26	0.25236	0.26382	0.22321	0.26035	0.14401
	0.26267	0.36656	0.26015	0.24602	0.26395	0.25566	0.26076	0.11631
	0.26322	0.34808	0.2603	0.27805	0.26423	0.26155	0.26097	0.12225
	0.26429	0.35727	0.26189	0.30129	0.2647	0.23345	0.26166	0.17085
	0.26526	0.35486	0.2619	0.30994	0.26644	0.23834	0.26207	0.12187
	0.26538	0.35782	0.26299	0.27277	0.26704	0.2338	0.26265	0.1185
	0.26634	0.36907	0.26405	0.26458	0.26743	0.24182	0.26298	0.122
	0.26665	0.35814	0.26466	0.28382	0.26745	0.25521	0.26331	0.12381
	0.26678	0.34829	0.26472	0.29757	0.26747	0.23461	0.26374	0.16176
	0.26708	0.35158	0.26517	0.29932	0.26849	0.23343	0.26396	0.13816
	0.26795	0.35311	0.26598	0.27365	0.26857	0.25034	0.26573	0.11045
	0.26865	0.35555	0.26623	0.31357	0.26956	0.24325	0.26589	0.13043
	0.26936	0.3803	0.26682	0.28607	0.26982	0.2625	0.26616	0.15547
	0.26946	0.35808	0.26762	0.28253	0.27016	0.24162	0.26641	0.13951
	0.26968	0.35029	0.26862	0.27545	0.27121	0.23123	0.2668	0.11989
	0.27036	0.35277	0.26897	0.28722	0.27195	0.24173	0.26731	0.14494
	0.27045	0.35679	0.26898	0.29361	0.27251	0.24159	0.26846	0.13133
	0.27058	0.36509	0.27061	0.28463	0.2727	0.21336	0.26956	0.1184
	0.27125	0.35386	0.27064	0.30961	0.27277	0.24465	0.26965	0.13389
	0.27189	0.37113	0.27101	0.27548	0.2729	0.25248	0.26981	0.12211
	0.27254	0.36177	0.27157	0.30628	0.27334	0.26978	0.26988	0.14048
	0.27353	0.36859	0.27177	0.27638	0.27486	0.23246	0.27059	0.1488
	0.27369	0.37278	0.27209	0.28239	0.2753	0.222	0.27091	0.13052
	0.27453	0.37558	0.27241	0.27464	0.27555	0.24848	0.27132	0.14644
	0.27456	0.3533	0.27342	0.29089	0.27621	0.24636	0.27193	0.14479
	0.27461	0.38128	0.2737	0.29922	0.27624	0.21839	0.27306	0.14678
	0.27589	0.40076	0.27467	0.27979	0.2771	0.24187	0.2737	0.11944
	0.276	0.35937	0.27485	0.31202	0.27717	0.24761	0.27396	0.14031
	0.27604	0.3441	0.27493	0.3042	0.27835	0.25504	0.27416	0.15781
	0.27646	0.38764	0.27514	0.28824	0.27836	0.24235	0.27507	0.09773
	0.27695	0.36871	0.27611	0.27946	0.27907	0.22588	0.27527	0.14918
	0.277	0.37748	0.27619	0.3044	0.2801	0.24863	0.27543	0.12061
	0.27807	0.36289	0.27744	0.29546	0.28015	0.24022	0.27648	0.13412
	0.27808	0.38961	0.27808	0.30673	0.2803	0.22144	0.27698	0.13344
	0.27851	0.39212	0.2789	0.28794	0.28093	0.2533	0.27723	0.14788
	0.27921	0.39277	0.27913	0.30748	0.28117	0.24069	0.27745	0.15508
	0.2797	0.40706	0.27929	0.27833	0.28186	0.27034	0.27777	0.12549
	0.27974	0.39364	0.27951	0.31087	0.28228	0.24027	0.27922	0.13061
	0.27987	0.41273	0.27952	0.29498	0.28255	0.24481	0.27936	0.14577
	0.28128	0.41488	0.28008	0.31131	0.28348	0.2687	0.27942	0.15726
	0.28131	0.38734	0.28183	0.29658	0.28371	0.23377	0.28003	0.12184
	0.28169	0.4026	0.28208	0.30131	0.28384	0.25359	0.28101	0.15422
	0.28413	0.39636	0.28209	0.30689	0.28498	0.26263	0.28164	0.15262
	0.28457	0.39851	0.28323	0.30055	0.28609	0.23837	0.28215	0.1131
	0.28502	0.39837	0.28354	0.32595	0.28618	0.25328	0.28218	0.11678
	0.28592	0.39837	0.28365	0.29991	0.28624	0.25938	0.2834	0.12858
	0.28679	0.38781	0.28388	0.30576	0.28668	0.27017	0.28354	0.13488
	0.28687	0.39854	0.28446	0.30486	0.28742	0.27724	0.28467	0.12111
	0.28709	0.3936	0.28573	0.30415	0.28756	0.24901	0.28471	0.12895
	0.28842	0.39108	0.28596	0.31479	0.28855	0.25153	0.28585	0.12873
	0.2893	0.38595	0.28615	0.32815	0.28989	0.25192	0.28605	0.11271
	0.28989	0.38817	0.28657	0.31531	0.29038	0.25403	0.28642	0.12512
	0.28998	0.38985	0.28684	0.29698	0.29039	0.25935	0.28684	0.12842
	0.28999	0.39954	0.2883	0.31392	0.29053	0.23924	0.28695	0.09008
	0.29005	0.39363	0.28839	0.30749	0.29092	0.27017	0.28724	0.14632
	0.29021	0.40374	0.28928	0.30875	0.29111	0.25696	0.28816	0.14931
	0.29156	0.37161	0.29045	0.3239	0.29195	0.2629	0.2883	0.17567
	0.29292	0.38861	0.29077	0.29369	0.29251	0.26335	0.28866	0.1
	0.29293	0.39656	0.29079	0.30101	0.29363	0.25777	0.28868	0.10677
	0.29298	0.38575	0.29134	0.30409	0.29378	0.26434	0.28905	0.1457
	0.29344	0.39737	0.29165	0.29395	0.29401	0.26875	0.28946	0.11308
	0.29394	0.40709	0.29329	0.29327	0.29402	0.24555	0.29114	0.13071
	0.29409	0.38336	0.29342	0.30259	0.296	0.24667	0.2917	0.14063
	0.29457	0.39182	0.29377	0.29212	0.29607	0.25199	0.29181	0.1483
	0.2954	0.40544	0.2939	0.30227	0.29673	0.24991	0.29183	0.12617
	0.29544	0.3895	0.29466	0.29922	0.29732	0.24504	0.29282	0.14127
	0.29573	0.39749	0.29495	0.31471	0.29748	0.26985	0.29336	0.15234
	0.29592	0.41215	0.29515	0.29882	0.29787	0.25383	0.29348	0.13676
	0.29646	0.41449	0.29592	0.29577	0.29798	0.24055	0.29381	0.1549
	0.29685	0.41672	0.29761	0.28668	0.29856	0.23789	0.29553	0.13131
	0.297	0.39848	0.29773	0.29572	0.29941	0.25281	0.29614	0.1265
	0.29726	0.42045	0.29787	0.30487	0.29957	0.25626	0.2962	0.14371
	0.29772	0.42392	0.29806	0.28512	0.30021	0.26091	0.29663	0.1271
	0.29936	0.41637	0.29893	0.29741	0.30087	0.27133	0.29692	0.14069
	0.2999	0.42562	0.29915	0.30952	0.30089	0.26232	0.29743	0.14066
	0.30052	0.41562	0.29947	0.27783	0.301	0.24427	0.29876	0.12574
	0.30092	0.42437	0.29954	0.29612	0.30157	0.27968	0.2988	0.13122
	0.30094	0.42981	0.30029	0.32252	0.30158	0.29427	0.29935	0.13014
	0.30134	0.43525	0.30051	0.29892	0.30225	0.26188	0.29978	0.14344
	0.30161	0.40181	0.30054	0.32804	0.30254	0.30691	0.30096	0.10339
	0.30296	0.42535	0.30139	0.34352	0.30391	0.2693	0.30103	0.12961
	0.303	0.43087	0.30142	0.29322	0.30485	0.26372	0.3013	0.10459
	0.30335	0.44387	0.30157	0.29696	0.30561	0.29821	0.30137	0.13267
	0.30389	0.42834	0.30219	0.3156	0.30572	0.27271	0.30188	0.13363
	0.30492	0.44113	0.30233	0.32251	0.30574	0.27829	0.30222	0.13685
	0.30509	0.42476	0.303	0.33337	0.30659	0.27372	0.3024	0.14661
	0.30603	0.42724	0.30423	0.33554	0.30801	0.27119	0.30386	0.12688
	0.30714	0.42971	0.30507	0.3345	0.30805	0.2781	0.30389	0.13794
	0.30717	0.43386	0.30564	0.34687	0.30814	0.28789	0.30441	0.13698
	0.30726	0.43798	0.30605	0.30026	0.30954	0.27911	0.30455	0.14602
	0.30792	0.43771	0.30648	0.30039	0.30995	0.25202	0.30549	0.13911
	0.3086	0.44741	0.30795	0.30959	0.31015	0.26315	0.3068	0.12241
	0.30873	0.44043	0.30816	0.30122	0.3102	0.2857	0.30688	0.13865
	0.30937	0.44733	0.3082	0.32369	0.31036	0.27818	0.30709	0.12472
	0.30966	0.42721	0.3086	0.33609	0.31168	0.27214	0.3076	0.13409
	0.31205	0.43677	0.30924	0.33852	0.31234	0.27442	0.30811	0.15757
	0.31272	0.42412	0.31024	0.30802	0.31288	0.25934	0.3082	0.14127
	0.3129	0.42508	0.31032	0.30255	0.31317	0.27161	0.30881	0.15613
	0.31307	0.44528	0.31144	0.32264	0.31326	0.27854	0.30908	0.11468
	0.31313	0.4324	0.31177	0.32575	0.31454	0.26853	0.31092	0.12929
	0.31338	0.43441	0.31193	0.30974	0.31461	0.27331	0.3111	0.13523
	0.31345	0.44897	0.312	0.32998	0.31483	0.28042	0.31113	0.14565
	0.31414	0.43305	0.31244	0.35759	0.31488	0.23215	0.31172	0.14469
	0.31566	0.45969	0.31273	0.34229	0.31619	0.28207	0.31203	0.09843
	0.31626	0.46242	0.31309	0.33114	0.31676	0.28264	0.31239	0.15381
	0.31631	0.43431	0.31321	0.32199	0.3176	0.25075	0.31279	0.15725
	0.31654	0.4401	0.31514	0.32998	0.31785	0.24008	0.31324	0.12577
	0.31717	0.42388	0.31627	0.32274	0.31802	0.24243	0.31416	0.14848
	0.31751	0.43757	0.31672	0.32184	0.31827	0.2801	0.31537	0.14481
	0.31782	0.4257	0.31699	0.32547	0.31836	0.27036	0.31562	0.12985
	0.31836	0.46599	0.3179	0.31858	0.3191	0.27841	0.31564	0.10982
	0.3189	0.40653	0.31867	0.32479	0.31937	0.28284	0.31603	0.14252
	0.3194	0.47059	0.31867	0.31901	0.32032	0.29813	0.31665	0.15276
	0.31964	0.44518	0.31892	0.32735	0.32049	0.28315	0.3167	0.14031
	0.32022	0.43704	0.31983	0.29849	0.32086	0.27085	0.31696	0.15818
	0.32081	0.44048	0.32063	0.31212	0.32122	0.29558	0.3186	0.16352
	0.32087	0.45224	0.32097	0.31672	0.32279	0.29364	0.31899	0.13552
	0.3209	0.46492	0.3215	0.30505	0.32318	0.28004	0.31915	0.12498
	0.32097	0.47172	0.32153	0.3155	0.32347	0.26906	0.32019	0.16512
	0.32149	0.48855	0.32165	0.32431	0.32352	0.31644	0.32025	0.11878
	0.3239	0.45615	0.3228	0.32287	0.32415	0.28514	0.32029	0.14128
	0.32422	0.45938	0.32286	0.31466	0.32528	0.27887	0.32108	0.13456
	0.32445	0.47176	0.32372	0.29232	0.32544	0.26991	0.32119	0.157
	0.32485	0.44592	0.32417	0.31172	0.32586	0.29254	0.32142	0.19687
	0.32558	0.47792	0.32423	0.33131	0.32691	0.28522	0.32142	0.16523
	0.32593	0.46516	0.3244	0.31445	0.32753	0.29416	0.32316	0.14089
	0.3265	0.46537	0.32465	0.35016	0.3278	0.28134	0.32376	0.16372
	0.3288	0.46378	0.32465	0.31813	0.32839	0.2665	0.32426	0.1262
	0.3288	0.45652	0.3255	0.34774	0.32853	0.30636	0.32489	0.15118
	0.32886	0.45746	0.32585	0.31841	0.3289	0.28125	0.32553	0.14774
	0.33073	0.44898	0.32596	0.32305	0.32932	0.28089	0.32571	0.15358
	0.33146	0.44752	0.32651	0.363	0.33023	0.27488	0.32631	0.15345
	0.33155	0.44871	0.32875	0.3258	0.33136	0.28468	0.32658	0.17738
	0.33274	0.43648	0.32889	0.31221	0.33166	0.27103	0.3269	0.15891
	0.33325	0.45716	0.32938	0.31077	0.33197	0.28236	0.32782	0.13004
	0.33329	0.43936	0.32947	0.33429	0.3323	0.26316	0.32823	0.15643
	0.33405	0.43884	0.32968	0.34482	0.33309	0.29571	0.32871	0.15804
	0.3341	0.42692	0.3304	0.34406	0.33313	0.27238	0.32996	0.14259
	0.3344	0.43288	0.33057	0.36777	0.33316	0.27726	0.33035	0.1513
	0.3349	0.42732	0.33166	0.31235	0.33371	0.27916	0.33062	0.13717
	0.33491	0.43536	0.3329	0.31842	0.33476	0.29762	0.33135	0.14887
	0.33511	0.43596	0.3331	0.32095	0.33607	0.26012	0.33149	0.15645
	0.33516	0.45165	0.33328	0.34241	0.33619	0.28711	0.33196	0.12737
	0.33589	0.44147	0.3338	0.31734	0.33621	0.26729	0.33232	0.15158
	0.33607	0.45051	0.33515	0.33302	0.33627	0.26054	0.33281	0.15189
	0.33662	0.45044	0.33575	0.35015	0.33634	0.29298	0.33312	0.1625
	0.33725	0.4524	0.33589	0.31403	0.33712	0.30153	0.33434	0.15226
	0.33758	0.45194	0.3359	0.32951	0.33736	0.28897	0.33444	0.17083
	0.33805	0.41322	0.33694	0.30566	0.33844	0.31216	0.33448	0.12738
	0.3387	0.4542	0.33707	0.32644	0.33956	0.27639	0.33477	0.15245
	0.33904	0.45653	0.33728	0.33916	0.33973	0.27874	0.33548	0.16144
	0.33967	0.44182	0.33738	0.31537	0.33984	0.30177	0.33642	0.1536
	0.34009	0.45856	0.33864	0.32909	0.341	0.29452	0.33691	0.15338
	0.34046	0.44892	0.3392	0.34008	0.34105	0.26417	0.33731	0.15716
	0.34196	0.45073	0.33962	0.3582	0.34188	0.32752	0.33778	0.1778
	0.34211	0.45457	0.33973	0.34124	0.34193	0.29468	0.33823	0.15737
	0.34212	0.44512	0.33979	0.32487	0.34289	0.27374	0.33851	0.14007
	0.34338	0.44947	0.33999	0.31791	0.34303	0.29107	0.33874	0.18081
	0.34344	0.45823	0.34041	0.34119	0.34374	0.27388	0.33919	0.18638
	0.34392	0.45717	0.34114	0.34951	0.34384	0.28823	0.34028	0.13928
	0.3442	0.44492	0.3425	0.33837	0.3439	0.31027	0.34187	0.14289
	0.34457	0.45837	0.34255	0.3502	0.34543	0.29788	0.34187	0.15258
	0.34508	0.46461	0.34357	0.35342	0.34589	0.30114	0.34211	0.15591
	0.34554	0.45462	0.3439	0.34167	0.34632	0.32263	0.34239	0.16096
	0.34612	0.45967	0.34433	0.32209	0.34687	0.28393	0.34246	0.1696
	0.34613	0.46937	0.34477	0.35107	0.34712	0.29371	0.34352	0.1705
	0.34708	0.47137	0.34585	0.33137	0.34729	0.29647	0.34394	0.15267
	0.34809	0.4485	0.34625	0.34118	0.34814	0.30631	0.34426	0.16581
	0.34857	0.45466	0.34642	0.36522	0.3504	0.253	0.34447	0.17501
	0.34862	0.46474	0.34705	0.33598	0.35049	0.28573	0.34608	0.1702
	0.34942	0.46249	0.34731	0.34001	0.35053	0.2801	0.34639	0.15424
	0.34964	0.4675	0.34786	0.33851	0.35067	0.29032	0.34648	0.14314
	0.35012	0.46768	0.34816	0.35216	0.35097	0.29377	0.34658	0.17044
	0.35137	0.46281	0.34888	0.35606	0.35119	0.26444	0.34768	0.15947
	0.3518	0.46448	0.3495	0.35532	0.35181	0.30751	0.34829	0.1735
	0.35206	0.47103	0.35015	0.33174	0.35183	0.29825	0.34866	0.1475
	0.35207	0.46499	0.35067	0.37532	0.3523	0.28247	0.3492	0.14616
	0.35209	0.4772	0.35089	0.35495	0.35359	0.3117	0.34993	0.15817
	0.35476	0.47952	0.35094	0.36442	0.3538	0.28627	0.35073	0.16194
	0.35541	0.4586	0.35142	0.34333	0.35422	0.29158	0.35083	0.13124
	0.35543	0.45565	0.35163	0.3323	0.3549	0.30101	0.35086	0.14965
	0.35556	0.45079	0.35347	0.36729	0.35527	0.26945	0.35215	0.14273
	0.3556	0.46763	0.35352	0.35321	0.35578	0.30636	0.35271	0.15464
	0.35684	0.45102	0.35369	0.34437	0.35611	0.29428	0.35324	0.16443
	0.35737	0.47393	0.35394	0.3554	0.35635	0.30809	0.35347	0.12397
	0.35749	0.4472	0.35417	0.39042	0.35789	0.3225	0.3536	0.12922
	0.35812	0.48803	0.35521	0.36828	0.35805	0.31141	0.35447	0.12895
	0.35866	0.47165	0.35566	0.3536	0.35836	0.28541	0.35451	0.1502
	0.3588	0.45155	0.35594	0.401	0.35837	0.29443	0.35482	0.15417
	0.3591	0.45489	0.35599	0.34453	0.3594	0.27393	0.35596	0.14278
	0.35911	0.45047	0.35694	0.36501	0.35985	0.31254	0.35649	0.15771
	0.35998	0.45571	0.35733	0.37334	0.36035	0.29714	0.35707	0.16819
	0.36066	0.46062	0.35802	0.35753	0.36072	0.31531	0.35721	0.13187
	0.36126	0.48592	0.35844	0.3857	0.36109	0.30329	0.35737	0.12169
	0.36156	0.4711	0.35852	0.40402	0.36155	0.33782	0.35798	0.17398
	0.36163	0.47555	0.35932	0.3843	0.362	0.31945	0.35801	0.13732
	0.36217	0.45832	0.35953	0.36518	0.36211	0.30693	0.35856	0.14961
	0.36291	0.47769	0.36121	0.37879	0.36414	0.30887	0.35988	0.14501
	0.36369	0.47822	0.362	0.37455	0.36434	0.27642	0.36011	0.15986
	0.3642	0.47891	0.36208	0.38201	0.36454	0.31083	0.36053	0.16221
	0.36454	0.44235	0.36298	0.37725	0.36515	0.31479	0.36089	0.17764
	0.36528	0.47516	0.36413	0.37231	0.36583	0.29931	0.36095	0.13417
	0.36582	0.47453	0.36426	0.36579	0.36595	0.31507	0.36224	0.13852
	0.36644	0.47919	0.36469	0.37787	0.36613	0.32417	0.36287	0.15873
	0.36674	0.48277	0.36472	0.37251	0.36661	0.32722	0.363	0.14685
	0.36748	0.46648	0.36614	0.36594	0.36688	0.29625	0.36331	0.16191
	0.36789	0.47687	0.36629	0.37823	0.36814	0.31301	0.36414	0.17777
	0.36796	0.48578	0.36708	0.3575	0.36907	0.31717	0.3644	0.15078
	0.36863	0.47658	0.36723	0.3797	0.36932	0.30117	0.36449	0.16035
	0.36876	0.50203	0.36734	0.3605	0.36958	0.30314	0.36461	0.18327
	0.36893	0.50876	0.36788	0.38659	0.37032	0.31536	0.36574	0.17273
	0.36904	0.48291	0.36806	0.36366	0.3705	0.32715	0.36676	0.17452
	0.36927	0.48667	0.36821	0.37507	0.3705	0.30474	0.36723	0.15545
	0.37036	0.50362	0.37021	0.37872	0.37172	0.30206	0.36784	0.16463
	0.37089	0.47918	0.37028	0.36247	0.37264	0.30419	0.36853	0.1594
	0.37188	0.49796	0.37089	0.38092	0.37295	0.31217	0.36854	0.17821
	0.37281	0.51993	0.37126	0.35574	0.37411	0.30388	0.36937	0.15262
	0.37324	0.49806	0.37127	0.3613	0.37441	0.28483	0.36982	0.16454
	0.37352	0.50678	0.37251	0.36529	0.37459	0.30519	0.3701	0.16738
	0.37442	0.48124	0.37278	0.37331	0.3746	0.32195	0.37167	0.14634
	0.37468	0.48252	0.37316	0.3962	0.37474	0.27957	0.37172	0.15084
	0.37471	0.49233	0.37342	0.37214	0.3752	0.30231	0.37202	0.16316
	0.37525	0.50764	0.37381	0.3539	0.37571	0.32152	0.37215	0.15213
	0.3762	0.5121	0.37433	0.39154	0.37625	0.34405	0.37336	0.15258
	0.37769	0.49368	0.37451	0.37106	0.37634	0.32975	0.37352	0.15966
	0.3779	0.50395	0.3747	0.36152	0.37669	0.29979	0.374	0.16035
	0.37814	0.52212	0.37549	0.38337	0.37805	0.29739	0.37417	0.12864
	0.37895	0.48073	0.37633	0.38739	0.37869	0.32707	0.37552	0.14522
	0.379	0.50311	0.37682	0.38782	0.37915	0.32809	0.37632	0.14723
	0.37916	0.49891	0.37743	0.4052	0.37947	0.306	0.37641	0.12104
	0.37943	0.50539	0.37748	0.36507	0.38022	0.32193	0.37646	0.13657
	0.37996	0.51979	0.37753	0.39527	0.3804	0.33813	0.3771	0.14161
	0.38174	0.51035	0.37774	0.38473	0.38134	0.34642	0.37728	0.15909
	0.38183	0.49933	0.37938	0.39601	0.3814	0.33293	0.37741	0.14484
	0.3819	0.5153	0.37945	0.38948	0.38162	0.30594	0.37769	0.16212
	0.3821	0.49387	0.3799	0.39816	0.38234	0.29972	0.37893	0.15037
	0.38377	0.50384	0.3804	0.39898	0.3829	0.33362	0.37971	0.15236
	0.38404	0.50626	0.38087	0.42496	0.38408	0.3313	0.3798	0.1619
	0.38409	0.50993	0.38106	0.39886	0.3843	0.31873	0.38004	0.13689
	0.38459	0.52748	0.38175	0.40438	0.38508	0.32125	0.38069	0.15696
	0.38609	0.50773	0.38199	0.39258	0.38545	0.34681	0.38072	0.16632
	0.3864	0.50173	0.38354	0.39725	0.3858	0.32356	0.38183	0.15715
	0.38675	0.4942	0.38432	0.39512	0.38598	0.31562	0.38255	0.15205
	0.38682	0.49104	0.38479	0.402	0.38606	0.32828	0.38274	0.17594
	0.38733	0.53738	0.38531	0.38842	0.388	0.32592	0.38325	0.1477
	0.38749	0.50698	0.3869	0.39152	0.38864	0.30989	0.3837	0.16767
	0.38887	0.50165	0.38694	0.39676	0.38872	0.32436	0.38419	0.18368
	0.38903	0.50761	0.38696	0.37981	0.38875	0.30501	0.38434	0.133
	0.38929	0.50093	0.38742	0.37919	0.38926	0.32619	0.38451	0.16265
	0.3896	0.50702	0.38919	0.37521	0.39033	0.31967	0.3862	0.1535
	0.39007	0.50837	0.38953	0.37411	0.39051	0.32698	0.38668	0.15465
	0.39031	0.53862	0.3904	0.37058	0.39082	0.29797	0.38734	0.14997
	0.39167	0.51931	0.39042	0.38024	0.39152	0.32414	0.38757	0.16441
	0.39181	0.50946	0.39077	0.37097	0.3928	0.29763	0.38764	0.17461
	0.39207	0.51101	0.39092	0.38748	0.393	0.31709	0.38782	0.14941
	0.39243	0.49986	0.39108	0.37868	0.39342	0.31882	0.38808	0.17896
	0.39272	0.53708	0.39129	0.35571	0.39366	0.30006	0.39006	0.15026
	0.39308	0.52155	0.39181	0.38424	0.39379	0.28504	0.39022	0.15673
	0.39321	0.52648	0.39331	0.39484	0.39398	0.32913	0.39025	0.16593
	0.39369	0.5356	0.3934	0.36827	0.39417	0.31807	0.39049	0.17323
	0.3947	0.53323	0.39348	0.37742	0.39569	0.32837	0.39142	0.18701
	0.39568	0.54103	0.39349	0.38573	0.39593	0.31498	0.39146	0.16398
	0.39623	0.52711	0.39427	0.36243	0.39593	0.33601	0.39214	0.16082
	0.39706	0.54508	0.39513	0.3793	0.3961	0.30636	0.39347	0.158
	0.39706	0.5241	0.39566	0.39185	0.39768	0.3365	0.39463	0.1735
	0.39733	0.532	0.39578	0.37732	0.3977	0.317	0.39468	0.15651
	0.39769	0.5487	0.39605	0.37967	0.39802	0.31984	0.39472	0.14792
	0.39771	0.53665	0.3963	0.39783	0.39809	0.33767	0.39474	0.13892
	0.3982	0.56896	0.39688	0.3989	0.39941	0.34389	0.39582	0.16143
	0.39822	0.56009	0.39722	0.37885	0.39976	0.35024	0.39622	0.13287
	0.39947	0.57861	0.39765	0.39667	0.3998	0.32625	0.3965	0.15869
	0.39986	0.53564	0.398	0.40065	0.40033	0.35137	0.39658	0.16729
	0.4	0.54036	0.3981	0.40751	0.40053	0.31103	0.39813	0.14606
	0.40025	0.57973	0.39933	0.39915	0.401	0.35498	0.39821	0.16043
	0.40109	0.55226	0.39977	0.41462	0.40218	0.3466	0.39833	0.1718
	0.402	0.58459	0.40056	0.39037	0.40235	0.35212	0.39855	0.17813
	0.40214	0.54773	0.40084	0.41006	0.40412	0.34646	0.39881	0.14082
	0.40432	0.55802	0.40142	0.38646	0.40417	0.33785	0.40064	0.14942
	0.40539	0.54234	0.40223	0.40007	0.40437	0.36067	0.40072	0.15631
	0.40549	0.54437	0.40329	0.39294	0.40448	0.35063	0.40154	0.14989
	0.40567	0.55949	0.40388	0.40505	0.40494	0.32277	0.40197	0.1492
	0.40578	0.5637	0.40397	0.39078	0.40599	0.3576	0.40237	0.15076
	0.40666	0.56158	0.40418	0.39354	0.40689	0.33868	0.40261	0.17687
	0.40826	0.55548	0.40445	0.42206	0.40736	0.32501	0.40266	0.15511
	0.40867	0.5491	0.40497	0.39782	0.4081	0.34043	0.40355	0.14668
	0.40868	0.56257	0.40516	0.40334	0.40861	0.34577	0.40476	0.15205
	0.40894	0.55507	0.4052	0.41915	0.40874	0.32465	0.40494	0.14118
	0.41049	0.56213	0.40804	0.4024	0.40938	0.3278	0.40521	0.16416
	0.41071	0.54982	0.40814	0.39064	0.4098	0.35008	0.40536	0.15088
	0.41126	0.5611	0.40882	0.39749	0.40987	0.33493	0.40615	0.18715
	0.41133	0.53273	0.40908	0.38185	0.41134	0.35636	0.40623	0.15412
	0.41214	0.54173	0.40914	0.4009	0.41145	0.34213	0.40699	0.14904
	0.41225	0.56213	0.40933	0.406	0.41189	0.31193	0.40748	0.14862
	0.41249	0.54075	0.41072	0.3934	0.41213	0.30375	0.40777	0.17675
	0.41344	0.56238	0.41128	0.3922	0.41213	0.32422	0.40843	0.15313
	0.41353	0.5474	0.41213	0.39295	0.41355	0.33526	0.40915	0.16918
	0.41391	0.55293	0.41218	0.41357	0.41424	0.30549	0.40983	0.14611
	0.41429	0.57054	0.41258	0.38125	0.41425	0.34073	0.41047	0.16243
	0.41513	0.55245	0.41299	0.38983	0.41468	0.34399	0.41051	0.15319
	0.41521	0.58977	0.41314	0.39365	0.41551	0.31103	0.41142	0.15319
	0.41546	0.58139	0.41371	0.40205	0.41584	0.30926	0.41145	0.17797
	0.41563	0.56623	0.41427	0.36842	0.41592	0.33642	0.4115	0.16241
	0.41569	0.57156	0.41463	0.39676	0.41625	0.34042	0.41323	0.16913
	0.41628	0.55102	0.41524	0.39668	0.41689	0.34646	0.4134	0.14806
	0.41681	0.59985	0.41548	0.41686	0.41727	0.33142	0.41386	0.14633
	0.4171	0.53916	0.4162	0.3905	0.41776	0.3669	0.41484	0.14809
	0.41757	0.5778	0.41633	0.39735	0.41839	0.33547	0.41511	0.17011
	0.41848	0.59385	0.41666	0.41109	0.41888	0.33919	0.41526	0.15577
	0.41928	0.59459	0.41811	0.37032	0.41965	0.32136	0.41533	0.14422
	0.41998	0.5641	0.41829	0.41882	0.41981	0.34763	0.41666	0.15699
	0.42061	0.59624	0.41833	0.39769	0.42108	0.34228	0.41678	0.17696
	0.42065	0.59047	0.41845	0.40966	0.42156	0.34491	0.41711	0.14014
	0.4207	0.56096	0.41947	0.38847	0.42162	0.32876	0.41752	0.15113
	0.42181	0.59479	0.41989	0.41259	0.42178	0.36552	0.41841	0.15532
	0.42237	0.60901	0.4205	0.39872	0.42283	0.34126	0.41869	0.16029
	0.42317	0.59491	0.42056	0.42277	0.42285	0.32817	0.41876	0.17103
	0.42459	0.57875	0.42058	0.41292	0.42394	0.34508	0.41946	0.16775
	0.42474	0.57346	0.42269	0.40242	0.42432	0.31228	0.42101	0.14541
	0.42522	0.58986	0.42294	0.41787	0.42438	0.34588	0.42115	0.16844
	0.42657	0.58687	0.42341	0.40464	0.42549	0.34441	0.42128	0.14684
	0.42752	0.57631	0.42355	0.39719	0.42596	0.34533	0.4217	0.14877
	0.42752	0.58355	0.42392	0.4143	0.42601	0.32937	0.42189	0.16686
	0.42883	0.58597	0.42467	0.41121	0.42668	0.35624	0.42239	0.16708
	0.42883	0.57578	0.42488	0.41556	0.42731	0.33742	0.42301	0.16567
	0.42892	0.58042	0.42626	0.42837	0.42735	0.35844	0.42425	0.15007
	0.42938	0.57387	0.42626	0.40482	0.42755	0.32883	0.42435	0.18831
	0.43131	0.56805	0.42659	0.4102	0.42867	0.3476	0.42452	0.15539
	0.43157	0.57912	0.42792	0.42484	0.42913	0.3573	0.42511	0.15142
	0.43223	0.5787	0.42801	0.39982	0.42969	0.34102	0.42596	0.14345
	0.43248	0.56397	0.42814	0.41271	0.43081	0.37052	0.42602	0.16723
	0.43252	0.56117	0.42866	0.38034	0.43091	0.33608	0.42655	0.16866
	0.43273	0.55837	0.43012	0.40352	0.43126	0.34327	0.42697	0.18116
	0.43355	0.55686	0.43029	0.43281	0.43147	0.35047	0.42761	0.15841
	0.43433	0.55286	0.43033	0.40722	0.43158	0.33435	0.42808	0.17248
	0.43465	0.5619	0.43034	0.41357	0.43302	0.35741	0.4283	0.17954
	0.4347	0.57251	0.43127	0.43003	0.43408	0.3299	0.42882	0.18135
	0.4352	0.56308	0.43186	0.39983	0.43412	0.35004	0.42947	0.20383
	0.43566	0.58664	0.43198	0.40373	0.43418	0.33276	0.42984	0.17308
	0.43595	0.55594	0.43249	0.42216	0.43491	0.36422	0.43013	0.17672
	0.43622	0.56925	0.43257	0.43541	0.43501	0.35104	0.43207	0.16263
	0.43643	0.57425	0.43342	0.41894	0.43544	0.33969	0.43233	0.17417
	0.43652	0.56051	0.43432	0.42189	0.43559	0.3626	0.4331	0.14814
	0.4376	0.5551	0.43432	0.44489	0.43662	0.37721	0.43316	0.16242
	0.43828	0.57837	0.43451	0.45166	0.43772	0.3499	0.43376	0.16823
	0.43865	0.59221	0.43486	0.4224	0.43782	0.33886	0.43455	0.14429
	0.43897	0.563	0.43552	0.42158	0.43866	0.33125	0.43494	0.15375
	0.43924	0.56502	0.43621	0.43914	0.43944	0.34479	0.43563	0.14608
	0.43945	0.57793	0.43764	0.42817	0.44012	0.34711	0.43582	0.15332
	0.43981	0.57187	0.43845	0.42456	0.44026	0.33833	0.43615	0.17011
	0.4408	0.58101	0.43934	0.42421	0.44063	0.34583	0.43675	0.14124
	0.44251	0.58052	0.43939	0.43114	0.44095	0.36078	0.43726	0.13803
	0.44284	0.56696	0.43961	0.41501	0.44187	0.34013	0.43728	0.16124
	0.44343	0.56661	0.43978	0.44137	0.44208	0.33062	0.43772	0.16192
	0.44382	0.57317	0.4398	0.43254	0.44329	0.3118	0.438	0.16741
	0.44436	0.57446	0.44169	0.42228	0.44353	0.3456	0.43912	0.15763
	0.44466	0.55561	0.44185	0.42728	0.44363	0.33135	0.43998	0.14861
	0.44545	0.57257	0.44185	0.43213	0.44368	0.35086	0.44002	0.17761
	0.44614	0.56926	0.44234	0.44106	0.44389	0.35961	0.44022	0.15202
	0.44736	0.55246	0.44287	0.44867	0.44406	0.32914	0.44031	0.16271
	0.44761	0.56778	0.44289	0.42761	0.44528	0.35906	0.44082	0.18784
	0.44818	0.55869	0.44447	0.43475	0.44531	0.37326	0.4412	0.16881
	0.44836	0.56622	0.44463	0.41881	0.44594	0.33674	0.442	0.1791
	0.44874	0.55088	0.44553	0.42776	0.44683	0.33051	0.44305	0.16875
	0.44962	0.56738	0.44587	0.43488	0.44759	0.36203	0.44371	0.17406
	0.44966	0.55942	0.4466	0.45068	0.44809	0.33924	0.44388	0.16107
	0.44973	0.58145	0.44688	0.43386	0.44831	0.34401	0.44407	0.19064
	0.45025	0.53796	0.4469	0.4155	0.44967	0.34938	0.44414	0.17719
	0.45035	0.57084	0.44709	0.42465	0.45008	0.33335	0.44485	0.18672
	0.45106	0.5513	0.44746	0.4501	0.45018	0.35099	0.44511	0.19407
	0.45217	0.56855	0.44809	0.42591	0.4503	0.35909	0.44667	0.1742
	0.45226	0.58116	0.44921	0.43421	0.45073	0.32849	0.44683	0.18222
	0.45229	0.60963	0.4494	0.44105	0.45193	0.34134	0.44794	0.16958
	0.45237	0.59498	0.44993	0.44445	0.4529	0.34296	0.44805	0.17639
	0.45257	0.5479	0.45106	0.4363	0.45301	0.3355	0.44919	0.17205
	0.45302	0.54186	0.45132	0.44579	0.45332	0.3818	0.44919	0.16256
	0.4533	0.58045	0.45172	0.40788	0.45372	0.36254	0.44953	0.17547
	0.45355	0.56129	0.45261	0.43761	0.45382	0.32058	0.45041	0.16758
	0.45364	0.56576	0.45286	0.4207	0.45406	0.33988	0.45129	0.15893
	0.45473	0.58191	0.453	0.45387	0.45425	0.34396	0.4514	0.16366
	0.45505	0.61025	0.45339	0.43991	0.45456	0.32528	0.45213	0.16289
	0.45519	0.59288	0.4535	0.43257	0.45526	0.3736	0.45258	0.17609
	0.45708	0.61256	0.45355	0.46462	0.45686	0.33973	0.45262	0.16399
	0.4576	0.59615	0.45378	0.45184	0.45749	0.3513	0.45341	0.13074
	0.45766	0.58202	0.45603	0.44806	0.45791	0.35394	0.45372	0.17453
	0.45767	0.57848	0.4562	0.43891	0.45821	0.35813	0.45374	0.16277
	0.4579	0.61262	0.45672	0.45114	0.45826	0.36729	0.45492	0.18179
	0.45805	0.61908	0.45694	0.48296	0.45896	0.30562	0.45519	0.1872
	0.45852	0.59362	0.45704	0.46463	0.45903	0.38753	0.4552	0.15512
	0.46108	0.608	0.45717	0.45344	0.45945	0.35922	0.45547	0.15775
	0.46192	0.5919	0.45792	0.45955	0.45988	0.388	0.45567	0.20287
	0.46232	0.59326	0.4582	0.42645	0.4608	0.35047	0.45614	0.18135
	0.46291	0.5985	0.45933	0.46167	0.46136	0.33814	0.45689	0.1929
	0.46415	0.59725	0.46003	0.46123	0.46204	0.38293	0.45813	0.18832
	0.4643	0.60026	0.46066	0.46452	0.46216	0.37156	0.45849	0.17091
	0.46441	0.5889	0.46069	0.47256	0.46307	0.35014	0.4593	0.18494
	0.46572	0.58171	0.46185	0.44281	0.46401	0.38727	0.45951	0.19193
	0.46588	0.60069	0.46226	0.4737	0.46442	0.35421	0.45954	0.16957
	0.46665	0.58574	0.46231	0.45966	0.46496	0.36207	0.46044	0.19426
	0.46727	0.58436	0.46277	0.45924	0.46534	0.35093	0.46153	0.16233
	0.4676	0.59142	0.46416	0.45672	0.46536	0.34552	0.46257	0.16236
	0.46869	0.57161	0.46474	0.47211	0.4663	0.36443	0.46285	0.16278
	0.46882	0.60131	0.46538	0.4472	0.46737	0.35948	0.46353	0.17222
	0.46952	0.58191	0.46546	0.47069	0.46769	0.3491	0.46393	0.14896
	0.47009	0.59473	0.46631	0.43926	0.46799	0.35848	0.46397	0.15525
	0.47024	0.57311	0.46649	0.44137	0.46824	0.38192	0.46445	0.16465
	0.47044	0.57794	0.46768	0.44888	0.46892	0.3544	0.46537	0.15564
	0.47133	0.56331	0.46778	0.454	0.46917	0.35706	0.46598	0.14936
	0.47158	0.59936	0.46855	0.451	0.46981	0.33517	0.46651	0.15562
	0.47163	0.59214	0.46889	0.45219	0.47046	0.35633	0.46654	0.14821
	0.47206	0.56743	0.46971	0.4525	0.47064	0.37868	0.46666	0.16801
	0.47213	0.60824	0.47014	0.45358	0.47119	0.36287	0.46712	0.18413
	0.47268	0.6208	0.47018	0.45871	0.4712	0.35382	0.46739	0.16719
	0.47276	0.57838	0.47023	0.44039	0.47198	0.38273	0.46795	0.13549
	0.47281	0.59456	0.47123	0.45398	0.47257	0.36619	0.46843	0.1712
	0.47312	0.55918	0.4717	0.47221	0.47331	0.37405	0.46919	0.16798
	0.47318	0.60942	0.47179	0.45337	0.47338	0.34633	0.46967	0.17803
	0.47513	0.61215	0.47231	0.45346	0.47374	0.37823	0.46977	0.16591
	0.47525	0.58005	0.47273	0.48278	0.47528	0.37312	0.46979	0.18842
	0.47581	0.6136	0.47316	0.4613	0.47601	0.35183	0.47058	0.18413
	0.47638	0.59653	0.47415	0.45624	0.47643	0.34814	0.47112	0.18716
	0.47638	0.614	0.47424	0.43261	0.47677	0.35811	0.47197	0.18073
	0.47678	0.63732	0.47517	0.46603	0.47678	0.36564	0.47316	0.16732
	0.47689	0.62123	0.4756	0.45338	0.47699	0.37526	0.47386	0.16052
	0.47721	0.62522	0.47576	0.46625	0.47823	0.35118	0.47455	0.16396
	0.4783	0.60335	0.47683	0.48104	0.47942	0.3579	0.47476	0.15318
	0.48071	0.62341	0.47712	0.46719	0.47971	0.3431	0.47509	0.17174
	0.4809	0.62711	0.47716	0.48362	0.47972	0.36174	0.47518	0.15985
	0.48095	0.61209	0.47733	0.4584	0.48045	0.33431	0.4764	0.16232
	0.4812	0.60628	0.47736	0.45245	0.48055	0.33629	0.47722	0.13832
	0.48159	0.6112	0.47851	0.48199	0.48094	0.36494	0.47764	0.14638
	0.48208	0.62461	0.47893	0.49018	0.48164	0.3424	0.47834	0.15268
	0.48306	0.62528	0.4793	0.46355	0.48207	0.34059	0.47848	0.13555
	0.48316	0.61948	0.48001	0.4873	0.48289	0.34292	0.47874	0.15397
	0.48463	0.62436	0.48044	0.46496	0.48331	0.35859	0.4793	0.12512
	0.48569	0.60759	0.48091	0.49116	0.48375	0.37418	0.47948	0.16161
	0.48606	0.61753	0.48094	0.49887	0.48384	0.33606	0.47964	0.14549
	0.48642	0.61895	0.48162	0.47393	0.48388	0.34374	0.48088	0.14175
	0.48681	0.59984	0.4831	0.48044	0.48471	0.32087	0.48119	0.14538
	0.48733	0.59763	0.48433	0.4965	0.48479	0.3489	0.48128	0.15127
	0.48821	0.62087	0.4847	0.47195	0.48494	0.3792	0.48192	0.15997
	0.48851	0.60566	0.48485	0.46504	0.48555	0.35752	0.48205	0.17034
	0.48968	0.60166	0.48501	0.48018	0.48639	0.38254	0.4822	0.14513
	0.48989	0.59818	0.48558	0.46695	0.48697	0.38688	0.48309	0.16032
	0.49003	0.61188	0.4863	0.48104	0.4873	0.35386	0.48371	0.16906
	0.49071	0.64299	0.48758	0.46914	0.48814	0.38052	0.48374	0.15828
	0.49078	0.58511	0.48813	0.48183	0.48836	0.34492	0.48517	0.15241
	0.49081	0.61875	0.48907	0.4827	0.4891	0.38451	0.48523	0.15912
	0.49099	0.60862	0.4892	0.46068	0.48946	0.39182	0.48584	0.17888
	0.49167	0.58915	0.48932	0.45191	0.48952	0.37217	0.48616	0.16004
	0.49176	0.60722	0.48957	0.45225	0.49082	0.38139	0.48649	0.14431
	0.49197	0.61963	0.48987	0.46461	0.49101	0.39549	0.48672	0.17647
	0.49213	0.61473	0.49058	0.47129	0.49165	0.39741	0.48788	0.16287
	0.49271	0.63407	0.49145	0.46537	0.49169	0.37548	0.48835	0.16486
	0.49327	0.6169	0.49227	0.46961	0.49351	0.37701	0.4884	0.18293
	0.49472	0.63111	0.49245	0.48048	0.49413	0.37474	0.48967	0.17088
	0.49518	0.65202	0.49297	0.45507	0.49433	0.38438	0.48975	0.1478
	0.49536	0.6333	0.49317	0.4643	0.49485	0.37072	0.49082	0.16912
	0.49574	0.61828	0.49381	0.43984	0.49521	0.39552	0.49084	0.15771
	0.49597	0.61252	0.49386	0.46925	0.49525	0.37766	0.49218	0.14854
	0.49604	0.63365	0.49431	0.47699	0.49681	0.35981	0.49319	0.14109
	0.49717	0.66881	0.49478	0.46484	0.49688	0.36323	0.49338	0.15166
	0.49731	0.64813	0.49612	0.4596	0.49689	0.38103	0.49376	0.12545
	0.49735	0.62844	0.4962	0.46395	0.49836	0.39378	0.49379	0.15544
	0.49771	0.63862	0.49674	0.47028	0.49848	0.37009	0.4946	0.12052
	0.49899	0.63962	0.49697	0.45976	0.49864	0.37361	0.4951	0.13747
	0.49948	0.64215	0.49722	0.47795	0.4987	0.36127	0.49527	0.151
	0.4995	0.65672	0.49757	0.46496	0.49922	0.37207	0.49616	0.12409
	0.50056	0.66025	0.49882	0.49517	0.50019	0.39126	0.49657	0.15395
	0.50074	0.65387	0.49963	0.46356	0.50022	0.37645	0.49706	0.16453
	0.50115	0.66259	0.49994	0.44834	0.50046	0.3783	0.49727	0.11763
	0.503	0.65337	0.50004	0.4636	0.50167	0.37835	0.4975	0.12441
	0.50482	0.65616	0.50007	0.45178	0.50173	0.39239	0.4981	0.10696
	0.50531	0.64481	0.50048	0.46519	0.50252	0.38964	0.49886	0.15805
	0.50562	0.63614	0.50155	0.46934	0.50278	0.36884	0.4989	0.11731
	0.50584	0.63752	0.50185	0.47179	0.50297	0.39329	0.49956	0.12759
	0.50681	0.64241	0.50212	0.48294	0.5042	0.38653	0.49994	0.16843
	0.50684	0.62437	0.50214	0.51381	0.5043	0.38974	0.50068	0.13379
	0.50712	0.6443	0.50275	0.46665	0.50439	0.39971	0.50075	0.10955
	0.50791	0.6414	0.50359	0.47183	0.50652	0.3791	0.50122	0.15827
	0.50819	0.65264	0.50392	0.47369	0.50662	0.38361	0.50187	0.11827
	0.50881	0.64311	0.50462	0.47099	0.50669	0.39227	0.50251	0.14437
	0.50979	0.62998	0.50468	0.49796	0.50696	0.39672	0.50316	0.14164
	0.50979	0.64437	0.50522	0.4828	0.50725	0.36408	0.50424	0.12819
	0.5098	0.63012	0.50696	0.50284	0.50821	0.39091	0.50493	0.12456
	0.51082	0.63972	0.50738	0.48424	0.5087	0.39271	0.50501	0.12932
	0.51109	0.64459	0.50761	0.46806	0.50958	0.40754	0.50531	0.13313
	0.51178	0.63662	0.50787	0.50122	0.51004	0.35861	0.50602	0.1367
	0.51223	0.64857	0.50796	0.4697	0.5105	0.40689	0.50645	0.11772
	0.51226	0.64405	0.50829	0.47744	0.51055	0.37221	0.50649	0.13734
	0.51276	0.63529	0.50943	0.49494	0.51086	0.37974	0.50737	0.13551
	0.51305	0.64625	0.50957	0.4872	0.51098	0.37135	0.50851	0.10585
	0.51371	0.65981	0.5104	0.51144	0.5123	0.39578	0.50852	0.13042
	0.51404	0.64401	0.51043	0.5026	0.51301	0.42475	0.50876	0.14677
	0.51475	0.64107	0.51112	0.48128	0.51342	0.37118	0.50924	0.15903
	0.51506	0.64214	0.51182	0.4775	0.51344	0.38679	0.5093	0.10573
	0.51514	0.6539	0.51252	0.49276	0.51379	0.38785	0.50941	0.12194
	0.5161	0.67885	0.51273	0.49663	0.51418	0.39142	0.51061	0.11915
	0.51663	0.65129	0.51348	0.50065	0.5152	0.4048	0.51158	0.13114
	0.51669	0.65486	0.51411	0.48601	0.51539	0.37903	0.51172	0.13848
	0.51752	0.63832	0.51547	0.49256	0.51629	0.40913	0.51237	0.14889
	0.51794	0.65026	0.51575	0.50384	0.51677	0.39382	0.5124	0.10571
	0.51826	0.66994	0.51576	0.48209	0.51683	0.41313	0.51267	0.13049
	0.51859	0.68749	0.51579	0.49458	0.51798	0.3715	0.51304	0.16062
	0.51925	0.64255	0.51675	0.46537	0.51805	0.40892	0.51338	0.13995
	0.51937	0.66726	0.51761	0.48662	0.51862	0.39372	0.51448	0.1429
	0.51941	0.67354	0.51839	0.48758	0.5189	0.41686	0.51523	0.14097
	0.51941	0.64718	0.51916	0.48931	0.51896	0.40711	0.51564	0.16468
	0.5214	0.68575	0.5195	0.46875	0.52176	0.3932	0.51573	0.13845
	0.52153	0.66986	0.51972	0.48818	0.52191	0.38103	0.51607	0.14507
	0.52169	0.69217	0.52029	0.46839	0.52203	0.37831	0.51751	0.13926
	0.52253	0.69273	0.52043	0.49883	0.52205	0.38339	0.51756	0.14862
	0.52262	0.66608	0.5208	0.48106	0.52243	0.39162	0.51852	0.13985
	0.52307	0.66751	0.52129	0.4807	0.52348	0.38938	0.51877	0.14442
	0.52495	0.67964	0.52235	0.49978	0.52365	0.37775	0.51956	0.1529
	0.52502	0.69094	0.52265	0.50521	0.52441	0.38056	0.52001	0.1574
	0.52528	0.68113	0.52271	0.48707	0.52497	0.39958	0.52035	0.12902
	0.52802	0.67822	0.52284	0.47548	0.52545	0.38149	0.52062	0.11445
	0.52837	0.66481	0.52338	0.47275	0.52592	0.36313	0.52157	0.14522
	0.52913	0.66415	0.52386	0.50609	0.52624	0.36065	0.52167	0.13468
	0.52934	0.66153	0.52402	0.49519	0.52669	0.35639	0.52244	0.1371
	0.53085	0.65734	0.52522	0.49545	0.52694	0.37959	0.52348	0.14861
	0.532	0.64992	0.52572	0.51624	0.52772	0.38878	0.52391	0.11546
	0.53265	0.64616	0.52685	0.48225	0.52785	0.41012	0.52438	0.11275
	0.5336	0.63919	0.52699	0.48469	0.52808	0.36967	0.52441	0.1183
	0.53368	0.64277	0.52706	0.48986	0.52861	0.36865	0.52448	0.13902
	0.53376	0.63649	0.52844	0.49208	0.52929	0.37977	0.52542	0.14136
	0.53387	0.63498	0.52905	0.47844	0.52981	0.36495	0.52546	0.13094
	0.53467	0.63302	0.5293	0.50841	0.5299	0.39376	0.52655	0.15702
	0.53498	0.6287	0.52975	0.48712	0.53071	0.39241	0.52666	0.12772
	0.53562	0.64443	0.52985	0.48049	0.53218	0.38232	0.52752	0.11851
	0.53602	0.62905	0.53116	0.49315	0.53236	0.3737	0.52788	0.11786
	0.53607	0.63608	0.53136	0.49869	0.53263	0.3833	0.52817	0.14652
	0.53611	0.63105	0.53142	0.47493	0.53347	0.37654	0.52881	0.12367
	0.53616	0.62648	0.53166	0.46739	0.53356	0.39114	0.52927	0.13773
	0.53625	0.62381	0.53178	0.49963	0.53385	0.37743	0.52969	0.15715
	0.53738	0.63484	0.53315	0.51461	0.53475	0.37958	0.53056	0.12933
	0.53762	0.62095	0.53327	0.48892	0.53586	0.36895	0.53091	0.11226
	0.53793	0.65154	0.5342	0.48268	0.53626	0.39463	0.53171	0.15625
	0.53866	0.63564	0.53443	0.48996	0.53641	0.36593	0.53201	0.12121
	0.53908	0.63038	0.53532	0.49431	0.53719	0.36047	0.5322	0.12665
	0.53941	0.62195	0.53574	0.4985	0.53751	0.36147	0.5324	0.15773
	0.54027	0.61362	0.53579	0.51816	0.5378	0.38452	0.53275	0.12541
	0.54032	0.64091	0.53582	0.46668	0.5379	0.34648	0.53392	0.13882
	0.54043	0.62593	0.53601	0.50039	0.53815	0.35685	0.53424	0.15195
	0.54089	0.63201	0.53641	0.52736	0.53924	0.37107	0.5347	0.1325
	0.54124	0.64334	0.5379	0.48493	0.53928	0.37886	0.53506	0.14688
	0.54141	0.65267	0.53793	0.51777	0.53967	0.39675	0.53507	0.15733
	0.54181	0.6428	0.53823	0.49488	0.53998	0.41535	0.53645	0.15061
	0.54206	0.6315	0.53939	0.50731	0.53999	0.38325	0.53691	0.13263
	0.54241	0.66291	0.53972	0.50995	0.54054	0.36474	0.53719	0.14806
	0.54321	0.64781	0.54153	0.50531	0.54132	0.38374	0.53826	0.13681
	0.54336	0.64415	0.54163	0.49903	0.54184	0.39814	0.53839	0.1778
	0.54369	0.65838	0.54163	0.49323	0.54314	0.4006	0.53856	0.13966
	0.54382	0.67802	0.5417	0.51493	0.54326	0.38625	0.53884	0.14392
	0.54595	0.65315	0.5427	0.51877	0.54327	0.40917	0.53901	0.15151
	0.5461	0.64444	0.54278	0.50883	0.54446	0.40417	0.5401	0.16656
	0.54727	0.63704	0.54361	0.48671	0.54502	0.36681	0.54081	0.16594
	0.54771	0.6557	0.54502	0.54328	0.54504	0.40655	0.54094	0.13936
	0.54845	0.64539	0.5451	0.50393	0.54537	0.41013	0.54201	0.15285
	0.54889	0.65194	0.54534	0.49498	0.54628	0.40618	0.54242	0.17771
	0.54993	0.64674	0.54536	0.50659	0.54681	0.4085	0.54245	0.15447
	0.55001	0.65046	0.54567	0.51873	0.5481	0.40502	0.54302	0.17806
	0.5507	0.65411	0.54568	0.48663	0.5488	0.38695	0.54336	0.14671
	0.55158	0.65167	0.54609	0.50517	0.54957	0.37267	0.5444	0.17094
	0.5518	0.64242	0.54722	0.50479	0.54962	0.39772	0.54533	0.16334
	0.55264	0.62845	0.54824	0.50987	0.54973	0.38958	0.54571	0.13727
	0.55342	0.64055	0.54857	0.52054	0.55119	0.38633	0.54596	0.16147
	0.55389	0.64226	0.54891	0.50947	0.55129	0.38818	0.54663	0.15897
	0.55548	0.638	0.54916	0.51966	0.55132	0.37872	0.54694	0.17181
	0.55557	0.6251	0.54918	0.52868	0.55177	0.39386	0.54705	0.15855
	0.55625	0.62426	0.55065	0.51783	0.55191	0.41151	0.54844	0.18396
	0.55641	0.62767	0.55169	0.51695	0.55265	0.39132	0.54857	0.14908
	0.55662	0.62217	0.55188	0.50867	0.55281	0.37465	0.54915	0.14512
	0.55696	0.64764	0.55205	0.54376	0.55482	0.38676	0.54976	0.14122
	0.55784	0.62188	0.55339	0.50169	0.55493	0.37886	0.55025	0.13845
	0.55832	0.62793	0.55346	0.51564	0.55517	0.41265	0.55112	0.16024
	0.55838	0.62121	0.55377	0.50172	0.55518	0.37188	0.55133	0.14661
	0.55841	0.6225	0.55411	0.52457	0.55526	0.38654	0.55148	0.16614
	0.55918	0.63737	0.55486	0.49239	0.5557	0.41659	0.55192	0.12854
	0.55946	0.61035	0.5553	0.52417	0.55607	0.38804	0.55304	0.14497
	0.56	0.63488	0.55683	0.51747	0.55666	0.37359	0.55354	0.15434
	0.56049	0.61264	0.55684	0.50946	0.55786	0.39582	0.55358	0.14387
	0.56074	0.65885	0.55691	0.4973	0.55803	0.40171	0.55407	0.15112
	0.56099	0.64222	0.55734	0.53848	0.55881	0.39657	0.5543	0.17054
	0.56104	0.66553	0.55738	0.53089	0.5591	0.3999	0.55485	0.14954
	0.56106	0.6359	0.55763	0.51404	0.55954	0.4022	0.55517	0.17603
	0.56122	0.63022	0.55816	0.5127	0.56007	0.41962	0.55572	0.15261
	0.56136	0.60787	0.55909	0.52746	0.56029	0.40743	0.55715	0.15508
	0.56337	0.62735	0.55983	0.5347	0.56056	0.39517	0.55776	0.13443
	0.56376	0.62845	0.56028	0.51658	0.56231	0.3957	0.55785	0.16984
	0.5652	0.64056	0.56078	0.53008	0.56238	0.41432	0.55802	0.15208
	0.56524	0.63551	0.56146	0.53699	0.56291	0.39378	0.55872	0.13319
	0.56551	0.64203	0.56176	0.50436	0.56342	0.41466	0.55952	0.16041
	0.56591	0.64447	0.56182	0.52439	0.5639	0.38437	0.56043	0.12627
	0.56688	0.64553	0.56279	0.52716	0.56426	0.39502	0.56051	0.13062
	0.56689	0.6403	0.56395	0.51985	0.56501	0.40662	0.56122	0.16026
	0.56746	0.64476	0.56414	0.52263	0.56538	0.39704	0.56145	0.13205
	0.5687	0.6394	0.56441	0.52476	0.5664	0.39553	0.56174	0.13333
	0.56984	0.63251	0.56463	0.5386	0.56694	0.40375	0.56199	0.13557
	0.57049	0.63802	0.56472	0.52879	0.56704	0.41295	0.56233	0.15231
	0.57076	0.64229	0.56483	0.54282	0.56707	0.39072	0.56286	0.15203
	0.57092	0.62807	0.56616	0.53531	0.56749	0.41789	0.56422	0.14276
	0.57098	0.62893	0.56679	0.54178	0.56749	0.39143	0.56462	0.12737
	0.57189	0.62396	0.56684	0.53332	0.56911	0.41021	0.56475	0.14258
	0.57357	0.62457	0.56717	0.55876	0.56935	0.39858	0.56516	0.16131
	0.57363	0.63326	0.56798	0.54043	0.56981	0.40818	0.56604	0.12593
	0.57368	0.61707	0.56877	0.52397	0.57006	0.41244	0.56614	0.13102
	0.57475	0.62679	0.5695	0.54539	0.57097	0.4209	0.56687	0.14843
	0.57479	0.61841	0.56969	0.53562	0.57168	0.40102	0.56719	0.1318
	0.57502	0.61366	0.56986	0.54742	0.57191	0.39346	0.56794	0.1448
	0.57553	0.62697	0.57146	0.5597	0.57245	0.40671	0.56849	0.17688
	0.57665	0.60184	0.57161	0.5391	0.57416	0.38708	0.56879	0.14784
	0.57678	0.61916	0.57166	0.53373	0.57473	0.38569	0.56898	0.13301
	0.57695	0.62629	0.57301	0.53297	0.57518	0.38812	0.56911	0.11294
	0.57707	0.63608	0.57356	0.5199	0.57527	0.37339	0.56955	0.14537
	0.57717	0.61936	0.574	0.53651	0.5753	0.41016	0.56961	0.17336
	0.57795	0.63299	0.57426	0.5387	0.57539	0.39101	0.57036	0.17128
	0.57803	0.62177	0.57461	0.56861	0.57565	0.3955	0.57218	0.15531
	0.57873	0.63342	0.57518	0.53991	0.57616	0.35785	0.57243	0.14125
	0.57997	0.63357	0.57529	0.56909	0.57728	0.40128	0.57244	0.15959
	0.58005	0.60246	0.5755	0.52951	0.5785	0.37538	0.57333	0.17082
	0.58086	0.62101	0.57567	0.53986	0.57858	0.36946	0.57365	0.14641
	0.5812	0.63167	0.57629	0.53735	0.57866	0.39893	0.57429	0.14119
	0.58234	0.63055	0.57731	0.5515	0.57899	0.40467	0.57472	0.15396
	0.58261	0.60468	0.57742	0.55813	0.57923	0.38216	0.57633	0.13137
	0.58297	0.61439	0.57921	0.54213	0.57928	0.35762	0.5765	0.14944
	0.58377	0.61662	0.57955	0.5435	0.5806	0.3906	0.57652	0.13385
	0.58435	0.61946	0.58047	0.55341	0.58156	0.38876	0.57705	0.14953
	0.58455	0.6424	0.58051	0.54108	0.58156	0.38291	0.57732	0.12641
	0.58538	0.61623	0.58103	0.53021	0.58159	0.4178	0.57768	0.15632
	0.58584	0.61125	0.58133	0.5366	0.58199	0.39528	0.57864	0.1289
	0.58593	0.61616	0.58274	0.53171	0.58279	0.42554	0.57909	0.13967
	0.58606	0.61902	0.58306	0.53324	0.58285	0.41324	0.57978	0.13409
	0.58694	0.61773	0.58361	0.5401	0.58295	0.37461	0.57999	0.15564
	0.58745	0.63439	0.58421	0.52447	0.58379	0.37629	0.5809	0.14716
	0.58794	0.59025	0.58497	0.51758	0.58462	0.41122	0.58101	0.12301
	0.58896	0.61224	0.58504	0.53394	0.58538	0.42212	0.58145	0.1076
	0.58939	0.62469	0.58547	0.52179	0.58612	0.40238	0.58197	0.13755
	0.58975	0.61186	0.58565	0.53081	0.58665	0.42003	0.58224	0.14348
	0.58982	0.60689	0.58591	0.53521	0.58665	0.38754	0.58277	0.14368
	0.59143	0.61103	0.58634	0.54344	0.58749	0.40123	0.58282	0.15341
	0.5915	0.6157	0.58658	0.54941	0.58895	0.39615	0.58314	0.17807
	0.59205	0.616	0.58707	0.52542	0.5891	0.39796	0.58431	0.16839
	0.59269	0.60782	0.58793	0.54592	0.58973	0.41507	0.58441	0.13222
	0.59326	0.61767	0.58955	0.49903	0.58982	0.39511	0.58505	0.12781
	0.59441	0.60423	0.58965	0.51768	0.58999	0.40305	0.58578	0.18073
	0.59458	0.59839	0.58969	0.5306	0.59042	0.39107	0.58607	0.14722
	0.59467	0.60078	0.59034	0.52871	0.59144	0.40089	0.58658	0.14529
	0.59488	0.61606	0.59057	0.55131	0.59187	0.40203	0.5876	0.13211
	0.59519	0.6063	0.5907	0.53075	0.59261	0.4012	0.58774	0.17314
	0.59557	0.60746	0.59088	0.53861	0.59321	0.38768	0.58863	0.14323
	0.59578	0.62279	0.59195	0.54204	0.59415	0.39033	0.58873	0.1651
	0.59678	0.62102	0.59252	0.51189	0.59416	0.38626	0.58891	0.12779
	0.59721	0.60094	0.59306	0.53971	0.59437	0.39939	0.59065	0.14488
	0.59798	0.59824	0.59349	0.55764	0.59454	0.40715	0.5911	0.14615
	0.59802	0.60048	0.59362	0.53932	0.59474	0.38757	0.59125	0.12491
	0.59816	0.62214	0.5947	0.51221	0.59586	0.4076	0.59163	0.14266
	0.59826	0.627	0.59479	0.55126	0.59632	0.38898	0.59174	0.15937
	0.5989	0.60746	0.59497	0.52815	0.59672	0.38792	0.59261	0.16718
	0.59916	0.64068	0.59606	0.54127	0.59746	0.39512	0.59278	0.1513
	0.59943	0.62422	0.59693	0.50832	0.59763	0.42249	0.59279	0.12964
	0.59979	0.60443	0.59711	0.53637	0.59777	0.40044	0.59423	0.14481
	0.60047	0.62159	0.59759	0.54318	0.59783	0.40742	0.59456	0.16622
	0.6014	0.64412	0.5978	0.56383	0.59911	0.36799	0.59523	0.14202
	0.60141	0.63654	0.59789	0.53142	0.59943	0.40666	0.59563	0.12697
	0.60264	0.60192	0.59842	0.53804	0.60029	0.40615	0.59565	0.1574
	0.60278	0.6162	0.60028	0.52528	0.60102	0.40704	0.59578	0.16558
	0.603	0.63663	0.60052	0.51785	0.60105	0.38953	0.59659	0.1638
	0.60423	0.60833	0.60061	0.53795	0.60116	0.4114	0.59682	0.16978
	0.60465	0.64039	0.60205	0.53642	0.60211	0.407	0.59793	0.16862
	0.60487	0.63183	0.60208	0.5288	0.60213	0.41433	0.59809	0.18023
	0.60563	0.62113	0.60225	0.52177	0.60333	0.41124	0.59859	0.14587
	0.60635	0.63061	0.60283	0.55734	0.60413	0.41019	0.60001	0.16602
	0.60712	0.63645	0.60356	0.52404	0.60424	0.39404	0.60058	0.14393
	0.6089	0.61712	0.60365	0.52629	0.60462	0.41898	0.60095	0.11711
	0.60928	0.63159	0.60379	0.53104	0.6051	0.42024	0.60129	0.14986
	0.60947	0.62352	0.60437	0.5312	0.60512	0.40196	0.60164	0.15162
	0.60974	0.60669	0.60558	0.53964	0.606	0.42159	0.60227	0.14869
	0.61011	0.6053	0.60562	0.54682	0.60737	0.40962	0.60323	0.15015
	0.6112	0.62067	0.60617	0.52252	0.60763	0.39019	0.60365	0.12836
	0.6112	0.60731	0.60769	0.54534	0.60783	0.43731	0.60393	0.14761
	0.61148	0.63121	0.6078	0.53084	0.60837	0.403	0.60411	0.15372
	0.61282	0.61208	0.60798	0.50351	0.60863	0.40416	0.60488	0.11046
	0.61295	0.6098	0.60838	0.53145	0.60971	0.3997	0.60559	0.13694
	0.61338	0.61208	0.60862	0.51493	0.61	0.38951	0.60567	0.1431
	0.61367	0.61855	0.60987	0.52603	0.61015	0.42067	0.60618	0.14337
	0.61483	0.61656	0.61	0.54142	0.61095	0.40241	0.60696	0.15541
	0.61538	0.60821	0.61065	0.52	0.61165	0.40924	0.60713	0.13091
	0.61557	0.62059	0.61129	0.51871	0.61266	0.39971	0.60718	0.17604
	0.61653	0.60536	0.61139	0.5301	0.61297	0.40456	0.60751	0.13556
	0.6171	0.61204	0.61231	0.52452	0.61337	0.39408	0.60812	0.14348
	0.61745	0.60129	0.61258	0.52691	0.61379	0.40317	0.60848	0.18258
	0.61751	0.59201	0.61278	0.53059	0.61379	0.40683	0.60879	0.16189
	0.61808	0.60861	0.61431	0.53117	0.6151	0.3953	0.61054	0.1624
	0.61966	0.59754	0.61451	0.54276	0.61622	0.38337	0.6109	0.11312
	0.6197	0.60173	0.61473	0.51078	0.61646	0.38172	0.61102	0.16558
	0.61997	0.606	0.61505	0.5273	0.61665	0.40082	0.61165	0.13105
	0.6202	0.60242	0.61521	0.51254	0.61674	0.41134	0.61172	0.16328
	0.6206	0.60828	0.61544	0.50552	0.6169	0.38408	0.61226	0.16285
	0.62078	0.61998	0.61635	0.52627	0.61703	0.38662	0.61405	0.14132
	0.62093	0.59062	0.61642	0.56117	0.61771	0.36543	0.61467	0.13908
	0.62191	0.60263	0.6167	0.52856	0.61877	0.39084	0.61474	0.12483
	0.62226	0.5923	0.61711	0.52905	0.61916	0.39009	0.61539	0.13192
	0.62374	0.59082	0.61779	0.53572	0.61993	0.39001	0.61558	0.15324
	0.62423	0.60678	0.61796	0.52625	0.62006	0.39805	0.61566	0.14132
	0.62459	0.60061	0.61863	0.55093	0.62068	0.37444	0.61631	0.12076
	0.62489	0.59042	0.61896	0.5394	0.62122	0.39378	0.61676	0.14283
	0.62524	0.60492	0.62058	0.54634	0.62147	0.39726	0.61748	0.16443
	0.62549	0.57862	0.62079	0.53703	0.62156	0.3789	0.61815	0.12798
	0.62563	0.58763	0.62151	0.54924	0.62325	0.3947	0.61832	0.13574
	0.62814	0.59266	0.62171	0.51936	0.62345	0.37859	0.61838	0.11779
	0.6285	0.5828	0.62228	0.53202	0.62374	0.37245	0.6197	0.147
	0.62855	0.58058	0.62236	0.54531	0.62411	0.40012	0.62027	0.11884
	0.6286	0.58418	0.62366	0.53581	0.62429	0.37547	0.62047	0.14272
	0.62909	0.59036	0.62405	0.53831	0.62465	0.38325	0.6205	0.12118
	0.6294	0.59283	0.62431	0.54202	0.62593	0.38338	0.62078	0.17639
	0.63	0.5687	0.62575	0.52877	0.62606	0.38856	0.62146	0.14117
	0.63031	0.57668	0.6258	0.53473	0.62754	0.37495	0.62229	0.13558
	0.63048	0.60307	0.62603	0.53859	0.62824	0.3702	0.62231	0.11639
	0.63057	0.59251	0.62603	0.54489	0.6283	0.37963	0.62334	0.15283
	0.63079	0.58315	0.62677	0.54365	0.62844	0.35805	0.62338	0.16461
	0.63179	0.58777	0.62836	0.53451	0.62869	0.38246	0.62359	0.1373
	0.63295	0.57088	0.62848	0.52654	0.62922	0.35546	0.62496	0.18164
	0.63307	0.58958	0.62885	0.55252	0.63116	0.35175	0.62536	0.13363
	0.63421	0.57643	0.62903	0.53237	0.6319	0.34387	0.62557	0.14023
	0.63432	0.58488	0.62941	0.5324	0.63206	0.33994	0.62581	0.14338
	0.63675	0.56761	0.63036	0.52501	0.63272	0.33166	0.62624	0.14547
	0.63699	0.56285	0.63049	0.53865	0.63339	0.32244	0.62661	0.16566
	0.63706	0.56679	0.63086	0.53949	0.63396	0.31653	0.62793	0.14972
	0.63765	0.56451	0.63116	0.54469	0.63511	0.29742	0.628	0.17105
	0.63812	0.55996	0.63193	0.55858	0.63529	0.2962	0.62814	0.15529
	0.63843	0.55261	0.63255	0.53232	0.63691	0.33264	0.62961	0.14755
	0.63971	0.56089	0.63256	0.54062	0.63731	0.31266	0.62984	0.16449
	0.63994	0.55021	0.63271	0.55712	0.63754	0.31483	0.63001	0.17128
	0.64019	0.54891	0.63454	0.51146	0.63762	0.31079	0.63047	0.14123
	0.64053	0.55147	0.6349	0.53697	0.6378	0.31124	0.63117	0.16023
	0.64066	0.54754	0.63509	0.54164	0.63787	0.31298	0.63179	0.1719
	0.64087	0.55536	0.63536	0.55075	0.63822	0.30035	0.63238	0.14703
	0.6417	0.53189	0.63566	0.53952	0.63889	0.29609	0.63353	0.14882
	0.64316	0.54145	0.6357	0.56582	0.64063	0.26374	0.63394	0.15155
	0.64356	0.53593	0.63706	0.55844	0.64078	0.26501	0.63433	0.11453
	0.64497	0.52451	0.63751	0.53747	0.64084	0.26737	0.63448	0.15104
	0.64508	0.53053	0.63765	0.52762	0.64178	0.24908	0.63455	0.15869
	0.64513	0.53308	0.6395	0.54022	0.6419	0.24311	0.63457	0.17211
	0.64557	0.52245	0.63963	0.53356	0.64197	0.24497	0.636	0.17797
	0.64558	0.52443	0.63989	0.54799	0.64252	0.23613	0.63639	0.20404
	0.64589	0.52127	0.6402	0.53691	0.64338	0.21787	0.63697	0.14094
	0.64692	0.52911	0.64064	0.56521	0.64362	0.21783	0.63705	0.13192
	0.64777	0.51502	0.64076	0.54805	0.64385	0.23425	0.63747	0.16098
	0.64797	0.51845	0.64197	0.52779	0.64399	0.20919	0.63804	0.12796
	0.64803	0.52556	0.64227	0.53593	0.64408	0.2101	0.63897	0.14282
	0.64805	0.53116	0.64236	0.5681	0.64425	0.23679	0.6396	0.15701
	0.64843	0.50899	0.64388	0.53573	0.6444	0.21899	0.63983	0.16914
	0.64852	0.51094	0.64389	0.52983	0.64528	0.19252	0.63999	0.18589
	0.64888	0.50349	0.64414	0.53896	0.64552	0.25784	0.64091	0.13735
	0.64991	0.53292	0.64485	0.5567	0.64556	0.24003	0.64133	0.14775
	0.65073	0.51402	0.64535	0.55891	0.64572	0.22394	0.64198	0.15836
	0.65098	0.53426	0.64555	0.53511	0.64607	0.22564	0.64221	0.16655
	0.651	0.53971	0.64587	0.53912	0.64624	0.27043	0.64246	0.17249
	0.65104	0.52705	0.64656	0.55211	0.64731	0.22491	0.64341	0.17514
	0.65133	0.50673	0.64837	0.53531	0.64745	0.24194	0.64355	0.16155
	0.65151	0.5112	0.64843	0.54419	0.6491	0.24076	0.64356	0.20051
	0.65161	0.51184	0.64871	0.53492	0.65	0.23148	0.64505	0.15623
	0.65203	0.55504	0.64896	0.54393	0.6501	0.23709	0.64603	0.16334
	0.65269	0.55729	0.6491	0.5493	0.65036	0.24964	0.6464	0.12489
	0.65295	0.54077	0.64982	0.55682	0.65119	0.22489	0.64644	0.16678
	0.65297	0.53451	0.65004	0.54692	0.65129	0.22894	0.64674	0.17219
	0.65322	0.52776	0.65137	0.52506	0.65189	0.23854	0.64795	0.15855
	0.65648	0.53194	0.65142	0.55167	0.65306	0.21893	0.64825	0.16061
	0.65725	0.54387	0.65196	0.55221	0.65362	0.2412	0.64866	0.17912
	0.65774	0.52744	0.6525	0.52923	0.65391	0.22212	0.64932	0.17794
	0.65859	0.51838	0.65277	0.54955	0.65419	0.21317	0.64943	0.14655
	0.6587	0.52318	0.65431	0.51047	0.65536	0.20641	0.64967	0.14822
	0.65873	0.5275	0.65449	0.54412	0.65539	0.20398	0.65108	0.17924
	0.65879	0.53679	0.65511	0.56068	0.65568	0.22805	0.65108	0.15461
	0.6588	0.54246	0.6552	0.54308	0.65573	0.2176	0.65188	0.14449
	0.66004	0.51312	0.65549	0.52332	0.65692	0.21694	0.65226	0.14716
	0.66127	0.52899	0.65579	0.5221	0.65712	0.22464	0.65264	0.18809
	0.66224	0.52508	0.65602	0.54107	0.6573	0.2352	0.653	0.16884
	0.66227	0.51846	0.65794	0.53334	0.65755	0.21474	0.65306	0.15003
	0.66343	0.52149	0.6582	0.54618	0.65785	0.23965	0.65372	0.14325
	0.6635	0.51725	0.65848	0.50586	0.65879	0.24765	0.65541	0.15266
	0.66441	0.51949	0.65885	0.53201	0.65896	0.2323	0.65549	0.16946
	0.66483	0.51349	0.65899	0.54394	0.65942	0.19736	0.65562	0.13964
	0.66515	0.52808	0.65908	0.56423	0.66043	0.232	0.6558	0.15246
	0.66523	0.50499	0.65978	0.51483	0.66056	0.2634	0.65661	0.16791
	0.66534	0.51774	0.65999	0.54365	0.66056	0.24372	0.65693	0.15397
	0.66546	0.53442	0.66055	0.55556	0.66163	0.27273	0.65733	0.17461
	0.66557	0.521	0.66109	0.52394	0.66169	0.22131	0.65802	0.15102
	0.66622	0.50814	0.66205	0.55646	0.66212	0.23259	0.65809	0.19787
	0.66689	0.52948	0.66221	0.54248	0.66248	0.24947	0.65928	0.14792
	0.66697	0.55527	0.66305	0.5516	0.66409	0.24826	0.65988	0.14492
	0.66713	0.51701	0.66307	0.58152	0.66475	0.24518	0.66003	0.14816
	0.66745	0.52924	0.66337	0.53363	0.66483	0.2537	0.66105	0.17117
	0.66798	0.54007	0.66373	0.55779	0.6655	0.25658	0.6615	0.15204
	0.66853	0.52983	0.66422	0.54433	0.66619	0.253	0.6615	0.14519
	0.66878	0.52316	0.66477	0.55242	0.66682	0.22749	0.66265	0.15859
	0.6702	0.54523	0.66678	0.55951	0.66691	0.25821	0.66285	0.17878
	0.67032	0.53763	0.66733	0.54044	0.66712	0.24738	0.66336	0.13513
	0.67041	0.54929	0.66753	0.55628	0.66871	0.24052	0.66383	0.142
	0.67161	0.52351	0.66766	0.54126	0.66881	0.25077	0.66455	0.13523
	0.67248	0.54722	0.66797	0.52824	0.66926	0.23701	0.66484	0.16134
	0.67307	0.53508	0.66828	0.5612	0.66953	0.26117	0.66545	0.13969
	0.67452	0.53619	0.66848	0.55177	0.66989	0.24557	0.66565	0.16287
	0.67472	0.52109	0.67001	0.54667	0.6704	0.22415	0.66624	0.14204
	0.6751	0.53534	0.67056	0.56054	0.67045	0.26286	0.66631	0.19023
	0.6755	0.54163	0.67136	0.55821	0.67125	0.24458	0.66631	0.16011
	0.67552	0.51163	0.67168	0.56238	0.673	0.24457	0.66744	0.14785
	0.67662	0.52922	0.67171	0.539	0.6731	0.23441	0.66836	0.16419
	0.67723	0.53224	0.67175	0.52957	0.67335	0.23335	0.66847	0.13576
	0.67743	0.54056	0.67176	0.53413	0.67355	0.24575	0.66933	0.15324
	0.67823	0.54295	0.67237	0.56881	0.67422	0.24991	0.67025	0.15108
	0.67856	0.52461	0.67359	0.54638	0.67429	0.24052	0.6709	0.14892
	0.67873	0.52679	0.67485	0.54492	0.67496	0.25073	0.67141	0.12304
	0.67945	0.52905	0.67487	0.56398	0.67646	0.23969	0.67172	0.15613
	0.67949	0.5391	0.67513	0.55265	0.6771	0.21198	0.6719	0.14476
	0.68037	0.54986	0.67547	0.5434	0.67724	0.22453	0.67247	0.15297
	0.68076	0.53387	0.67605	0.55616	0.67738	0.23404	0.67256	0.12181
	0.68081	0.53805	0.67639	0.55966	0.67766	0.23665	0.67283	0.15811
	0.68148	0.54431	0.67749	0.5588	0.67769	0.25339	0.67472	0.14349
	0.6815	0.55581	0.6778	0.5477	0.67831	0.23523	0.67502	0.12761
	0.68235	0.54369	0.67806	0.5595	0.67886	0.24542	0.67532	0.11948
	0.6828	0.55639	0.67932	0.55872	0.67908	0.26615	0.67558	0.16689
	0.68286	0.50988	0.67966	0.54726	0.67938	0.24613	0.6757	0.15014
	0.68319	0.56844	0.68046	0.55881	0.67958	0.28384	0.67596	0.12871
	0.68464	0.5364	0.68054	0.55041	0.68061	0.25607	0.67644	0.12739
	0.68492	0.54518	0.68093	0.52798	0.68118	0.22949	0.67733	0.14175
	0.68598	0.55655	0.68207	0.55544	0.68191	0.26843	0.67746	0.1581
	0.68621	0.53637	0.68243	0.53835	0.68255	0.25183	0.67818	0.15611
	0.68692	0.54516	0.68266	0.54172	0.68352	0.25532	0.67865	0.15681
	0.68845	0.55327	0.68322	0.55639	0.68381	0.26575	0.6792	0.11711
	0.6886	0.56099	0.68342	0.56282	0.68423	0.25053	0.67926	0.18179
	0.6887	0.53808	0.68406	0.53502	0.68511	0.25607	0.67933	0.15864
	0.68911	0.5386	0.68438	0.53594	0.68518	0.26231	0.68029	0.14815
	0.68913	0.54117	0.68548	0.54225	0.68614	0.22736	0.68086	0.16362
	0.6907	0.54656	0.68624	0.54822	0.68673	0.25135	0.68201	0.18118
	0.69077	0.53123	0.68631	0.54031	0.68761	0.2367	0.68233	0.1528
	0.69092	0.56349	0.68668	0.56096	0.68807	0.24264	0.68252	0.14063
	0.69107	0.5529	0.68721	0.52559	0.6882	0.25464	0.6828	0.15375
	0.6911	0.5477	0.68757	0.54232	0.68849	0.23307	0.68408	0.15545
	0.69186	0.55344	0.68788	0.53322	0.68931	0.24752	0.68447	0.16539
	0.69192	0.56709	0.68812	0.54968	0.68935	0.23102	0.68455	0.15213
	0.69303	0.56299	0.6884	0.56419	0.69027	0.21516	0.68534	0.16006
	0.69388	0.54513	0.69009	0.5358	0.6909	0.23273	0.68617	0.17935
	0.69433	0.55817	0.6902	0.54827	0.69093	0.23933	0.68675	0.14748
	0.69494	0.55859	0.6905	0.56649	0.69124	0.23995	0.68682	0.15383
	0.69517	0.56717	0.69069	0.52354	0.69169	0.2411	0.687	0.13448
	0.69529	0.57918	0.69104	0.54532	0.69233	0.25601	0.68817	0.16038
	0.69606	0.56691	0.6917	0.55969	0.69239	0.24422	0.68898	0.13672
	0.69644	0.55193	0.692	0.53926	0.69249	0.26475	0.68906	0.15819
	0.69688	0.57635	0.69333	0.54634	0.69285	0.23236	0.68979	0.16275
	0.69689	0.5447	0.69397	0.55332	0.69503	0.24128	0.69013	0.13003
	0.69926	0.55226	0.69422	0.55902	0.69538	0.22846	0.69081	0.16504
	0.70087	0.56023	0.69464	0.53531	0.69569	0.24455	0.69089	0.13251
	0.70147	0.55078	0.6953	0.53142	0.6959	0.25072	0.69095	0.15156
	0.70148	0.54636	0.69665	0.53829	0.69592	0.2347	0.69129	0.16765
	0.70161	0.54281	0.69711	0.52984	0.69641	0.26045	0.6925	0.17061
	0.70183	0.54325	0.69789	0.52746	0.69673	0.24721	0.6932	0.13996
	0.70294	0.55942	0.69878	0.52043	0.69738	0.25819	0.69374	0.13652
	0.70294	0.54451	0.69896	0.53271	0.69915	0.24055	0.6942	0.17764
	0.70299	0.57605	0.69942	0.51579	0.69937	0.24119	0.69436	0.15087
	0.70356	0.54604	0.69989	0.56877	0.69962	0.24878	0.69467	0.15662
	0.7037	0.56231	0.69998	0.5145	0.69982	0.28469	0.6947	0.13675
	0.70376	0.54886	0.70044	0.50709	0.69987	0.24154	0.69681	0.13781
	0.70435	0.5715	0.7007	0.54877	0.69988	0.2583	0.69691	0.14359
	0.70444	0.53859	0.70077	0.52742	0.70092	0.25966	0.69722	0.14645
	0.70515	0.54669	0.70105	0.51201	0.70102	0.24842	0.69726	0.15351
	0.70702	0.56247	0.70186	0.5067	0.70233	0.27727	0.69808	0.157
	0.70711	0.55693	0.70188	0.52459	0.7033	0.24758	0.69877	0.13442
	0.70796	0.5473	0.70274	0.50904	0.70339	0.2486	0.6988	0.16626
	0.70825	0.56551	0.70288	0.4965	0.7035	0.27306	0.69886	0.15377
	0.70837	0.57581	0.70393	0.54444	0.70442	0.26884	0.69974	0.15941
	0.70847	0.55846	0.70463	0.54365	0.70491	0.2324	0.70037	0.17309
	0.70853	0.56874	0.7048	0.5171	0.70537	0.26513	0.7011	0.1425
	0.70902	0.5502	0.70492	0.51862	0.70648	0.2725	0.70194	0.15462
	0.71084	0.5612	0.70537	0.52075	0.70701	0.25262	0.70207	0.13143
	0.71102	0.57772	0.70611	0.53961	0.70707	0.24647	0.70235	0.17964
	0.71109	0.56361	0.70628	0.53046	0.70826	0.2362	0.70256	0.16323
	0.71136	0.58191	0.70707	0.53454	0.7086	0.23838	0.70282	0.14889
	0.71198	0.56083	0.70923	0.51353	0.70912	0.24715	0.70427	0.17883
	0.71209	0.56408	0.70968	0.51052	0.7093	0.2477	0.70472	0.18538
	0.71322	0.57765	0.70989	0.51753	0.70935	0.25563	0.7049	0.14285
	0.71379	0.56685	0.71004	0.51222	0.71065	0.24842	0.70493	0.1486
	0.71485	0.57586	0.71113	0.51396	0.7107	0.26656	0.70616	0.13343
	0.71565	0.56181	0.71142	0.51644	0.71114	0.23205	0.70652	0.17977
	0.7161	0.57287	0.71159	0.52648	0.71163	0.23863	0.70707	0.15002
	0.7166	0.57426	0.71186	0.49591	0.71171	0.24437	0.70736	0.15247
	0.71696	0.55749	0.71187	0.49953	0.71253	0.24952	0.70838	0.15354
	0.71716	0.55187	0.71214	0.53054	0.71396	0.25411	0.70872	0.15757
	0.71736	0.57641	0.7127	0.50552	0.71398	0.23849	0.70873	0.18472
	0.71786	0.57716	0.71345	0.52303	0.71404	0.23401	0.70962	0.15562
	0.71904	0.58038	0.71438	0.49632	0.71442	0.27908	0.71022	0.13542
	0.71917	0.58434	0.71446	0.52965	0.71453	0.23722	0.71057	0.16026
	0.71964	0.56623	0.71486	0.5175	0.715	0.25732	0.71149	0.15862
	0.71996	0.54971	0.71505	0.50872	0.7159	0.23525	0.71256	0.12972
	0.72074	0.56245	0.71656	0.50999	0.716	0.28172	0.71263	0.16914
	0.72162	0.57116	0.71713	0.51652	0.71633	0.21588	0.71294	0.14336
	0.72169	0.57712	0.71735	0.52756	0.71787	0.24487	0.71305	0.13575
	0.72178	0.58236	0.71774	0.51525	0.71805	0.23692	0.71356	0.14456
	0.72315	0.57825	0.71819	0.49445	0.71866	0.26158	0.71361	0.16588
	0.72358	0.55735	0.71893	0.48883	0.71907	0.24866	0.71473	0.15417
	0.72428	0.57282	0.71916	0.52136	0.71907	0.27344	0.71589	0.14645
	0.72454	0.57595	0.7202	0.50136	0.71933	0.26252	0.71623	0.15505
	0.72468	0.56093	0.72041	0.5234	0.71936	0.28424	0.71646	0.174
	0.72595	0.56828	0.72064	0.49212	0.72085	0.27169	0.71679	0.12138
	0.72734	0.5646	0.72075	0.52733	0.72216	0.29786	0.71721	0.12737
	0.72822	0.55489	0.7215	0.4993	0.72233	0.26364	0.71788	0.16148
	0.72827	0.55155	0.72162	0.5259	0.72237	0.27756	0.71823	0.12607
	0.72859	0.55957	0.72172	0.50093	0.72268	0.25485	0.71938	0.10803
	0.72943	0.55806	0.72296	0.52719	0.72278	0.26258	0.71941	0.14456
	0.72945	0.5521	0.72383	0.50914	0.7249	0.266	0.72027	0.14827
	0.72958	0.56041	0.72402	0.5016	0.72502	0.24675	0.72103	0.12498
	0.72983	0.54066	0.72439	0.52777	0.72567	0.26495	0.72143	0.16636
	0.73009	0.56931	0.72451	0.53484	0.72618	0.26795	0.72146	0.13567
	0.73077	0.56089	0.72499	0.51377	0.72733	0.24398	0.72148	0.10073
	0.73165	0.54816	0.72536	0.50375	0.72734	0.25865	0.72193	0.13465
	0.73201	0.56305	0.72581	0.52842	0.72778	0.2387	0.72194	0.14563
	0.73201	0.56034	0.72626	0.53958	0.72855	0.25927	0.72246	0.19081
	0.73238	0.57106	0.72741	0.51788	0.72883	0.244	0.72335	0.14001
	0.73271	0.56555	0.72824	0.54045	0.7289	0.24617	0.72378	0.14254
	0.73314	0.53586	0.72893	0.49318	0.72909	0.25631	0.72424	0.14275
	0.73331	0.58193	0.72931	0.50958	0.72951	0.28407	0.72471	0.16395
	0.73384	0.58644	0.73008	0.50908	0.72972	0.26112	0.72495	0.18191
	0.73445	0.5618	0.73031	0.50072	0.73024	0.26419	0.72581	0.15102
	0.73523	0.56197	0.731	0.51358	0.73052	0.24386	0.72609	0.17201
	0.73538	0.58996	0.73148	0.5215	0.73171	0.28131	0.72722	0.18959
	0.73538	0.55312	0.73206	0.50818	0.7319	0.26067	0.72772	0.15216
	0.73629	0.57659	0.73315	0.50696	0.73199	0.26688	0.72786	0.158
	0.73713	0.56519	0.73356	0.50815	0.73337	0.26379	0.72892	0.14677
	0.73859	0.5694	0.7337	0.48372	0.73382	0.28952	0.72963	0.16551
	0.73902	0.57654	0.73391	0.51354	0.73383	0.27085	0.72979	0.15275
	0.73918	0.57013	0.73515	0.49205	0.73467	0.26901	0.72987	0.1731
	0.7397	0.57615	0.73533	0.50088	0.73483	0.25167	0.73114	0.15769
	0.74149	0.55165	0.73563	0.52052	0.73576	0.27307	0.73123	0.19264
	0.74287	0.55372	0.73597	0.50966	0.73702	0.27227	0.73164	0.15636
	0.74294	0.55453	0.73621	0.49939	0.73727	0.26199	0.73191	0.16167
	0.74327	0.55771	0.73662	0.49133	0.7373	0.25653	0.73248	0.18187
	0.74327	0.55386	0.73745	0.50491	0.73793	0.28986	0.73307	0.14503
	0.74409	0.55191	0.73753	0.51833	0.73818	0.27716	0.73456	0.15148
	0.74494	0.54977	0.73788	0.50726	0.7386	0.26031	0.73498	0.15104
	0.74601	0.53185	0.73908	0.51037	0.73876	0.25614	0.73568	0.1429
	0.74612	0.55619	0.73923	0.52967	0.74028	0.27074	0.73573	0.14936
	0.74628	0.54197	0.73968	0.49759	0.74131	0.26432	0.73595	0.17035
	0.74714	0.53887	0.7398	0.51342	0.74146	0.24746	0.73658	0.14849
	0.74765	0.57221	0.74075	0.49578	0.74165	0.29156	0.73669	0.13824
	0.74774	0.53913	0.7417	0.5048	0.74171	0.26745	0.73778	0.14676
	0.74782	0.53094	0.74181	0.50972	0.74206	0.26961	0.7382	0.14563
	0.74832	0.52616	0.74301	0.50873	0.74236	0.24577	0.73855	0.16487
	0.74834	0.52387	0.74318	0.49894	0.74344	0.27775	0.73926	0.14015
	0.74844	0.57539	0.74372	0.52635	0.74399	0.24858	0.73943	0.13016
	0.74903	0.51891	0.74392	0.50935	0.74514	0.26974	0.73998	0.15682
	0.74918	0.54133	0.74421	0.48913	0.74529	0.28624	0.74043	0.13876
	0.74927	0.53702	0.74441	0.5085	0.74544	0.25912	0.7406	0.15685
	0.74945	0.5747	0.74498	0.49044	0.74555	0.27241	0.7411	0.15857
	0.74953	0.54496	0.747	0.49917	0.74585	0.2476	0.74148	0.16083
	0.74991	0.54737	0.74742	0.52103	0.74706	0.27334	0.74202	0.18102
	0.75042	0.53493	0.74743	0.48678	0.7476	0.28805	0.74296	0.14832
	0.75065	0.59234	0.74743	0.49999	0.74807	0.2543	0.74369	0.12869
	0.75191	0.56054	0.74804	0.49918	0.74875	0.25887	0.74441	0.16196
	0.75238	0.56123	0.74812	0.51959	0.74908	0.25648	0.74461	0.14012
	0.75322	0.56348	0.74845	0.47672	0.74959	0.27012	0.74495	0.14329
	0.75339	0.57638	0.74849	0.49868	0.75065	0.26218	0.74524	0.16739
	0.75416	0.55248	0.74978	0.52446	0.75113	0.23037	0.74584	0.18631
	0.75471	0.57266	0.75074	0.50327	0.75163	0.25531	0.74586	0.14373
	0.75536	0.57218	0.75089	0.53371	0.75197	0.25501	0.74592	0.16994
	0.75609	0.57519	0.75099	0.49085	0.75202	0.27483	0.74696	0.17686
	0.75649	0.5679	0.75182	0.50542	0.75221	0.25522	0.74798	0.16934
	0.75672	0.58713	0.75199	0.48342	0.75238	0.28333	0.7483	0.11537
	0.75738	0.57445	0.75263	0.50261	0.75373	0.24233	0.74844	0.17229
	0.75797	0.56598	0.75346	0.50867	0.75389	0.23621	0.74922	0.17928
	0.7584	0.57839	0.75378	0.52038	0.75414	0.26783	0.74961	0.1611
	0.75888	0.58009	0.75508	0.51326	0.75535	0.26504	0.75014	0.17925
	0.76089	0.57292	0.75514	0.49416	0.75554	0.25606	0.75053	0.1868
	0.76124	0.56487	0.75637	0.48249	0.7558	0.26743	0.75104	0.18948
	0.76219	0.56082	0.75685	0.4956	0.75606	0.2731	0.75136	0.14725
	0.76294	0.56354	0.75759	0.49731	0.7562	0.29725	0.75254	0.17386
	0.76377	0.55492	0.75796	0.48743	0.75718	0.26424	0.75325	0.1682
	0.76419	0.55709	0.75922	0.48064	0.75718	0.27244	0.75332	0.17737
	0.76556	0.54668	0.75956	0.48822	0.75878	0.27161	0.75436	0.18437
	0.76623	0.54937	0.7598	0.47681	0.75885	0.28377	0.7544	0.16537
	0.76658	0.54205	0.75993	0.48834	0.7595	0.2833	0.75524	0.15933
	0.76675	0.53947	0.75997	0.47825	0.76002	0.25947	0.75535	0.18791
	0.76732	0.53347	0.7604	0.48865	0.76026	0.28146	0.75551	0.17407
	0.7677	0.53087	0.76052	0.50523	0.76154	0.28296	0.75688	0.16954
	0.7678	0.53388	0.7607	0.49148	0.76159	0.27017	0.75854	0.17318
	0.76793	0.54012	0.76115	0.51846	0.76275	0.25903	0.75857	0.14407
	0.76801	0.54199	0.76187	0.49485	0.76314	0.26473	0.75872	0.15154
	0.76802	0.55979	0.76191	0.48104	0.76452	0.25636	0.75875	0.14393
	0.76817	0.55411	0.76206	0.52687	0.76453	0.25215	0.75893	0.15456
	0.76886	0.53794	0.76218	0.51451	0.76468	0.27	0.75971	0.1692
	0.76996	0.55079	0.76283	0.48929	0.76482	0.25759	0.75986	0.15721
	0.77008	0.53132	0.76445	0.50426	0.76506	0.27411	0.76073	0.18146
	0.77017	0.53311	0.76573	0.50457	0.76517	0.24216	0.76134	0.14857
	0.77032	0.55525	0.76587	0.49629	0.76563	0.27506	0.7621	0.13709
	0.77051	0.55751	0.76607	0.52946	0.76639	0.27167	0.76238	0.16767
	0.7714	0.5704	0.76637	0.51598	0.7679	0.27198	0.76252	0.13647
	0.77174	0.57488	0.76668	0.48175	0.76826	0.25203	0.7634	0.13991
	0.77189	0.56169	0.76706	0.49966	0.76858	0.25585	0.76379	0.15929
	0.77201	0.55016	0.76756	0.48782	0.76869	0.26998	0.76437	0.13953
	0.77254	0.55117	0.76977	0.50441	0.76929	0.27021	0.76492	0.18662
	0.7727	0.57555	0.76992	0.4883	0.7693	0.23898	0.76506	0.15126
	0.77325	0.57773	0.77053	0.48937	0.77031	0.30076	0.76539	0.13739
	0.77437	0.57594	0.77103	0.47958	0.77077	0.2572	0.76592	0.15113
	0.77576	0.57072	0.77155	0.50251	0.77091	0.25775	0.76671	0.13045
	0.77592	0.57286	0.77206	0.48129	0.77091	0.27906	0.76717	0.17333
	0.7764	0.57638	0.77276	0.47802	0.77112	0.26563	0.76746	0.14924
	0.77673	0.58385	0.77278	0.47895	0.77179	0.29775	0.7682	0.14317
	0.77686	0.57593	0.77416	0.47529	0.77301	0.24133	0.76886	0.15558
	0.77807	0.57778	0.77436	0.47973	0.77428	0.25405	0.76948	0.17578
	0.7793	0.57244	0.77437	0.48516	0.77429	0.27683	0.76975	0.15781
	0.77974	0.57799	0.77506	0.48286	0.77527	0.25656	0.77031	0.12155
	0.78039	0.58833	0.77523	0.48803	0.77535	0.28199	0.77035	0.13839
	0.78061	0.58013	0.77541	0.4635	0.7756	0.26807	0.77191	0.15613
	0.78134	0.55916	0.77643	0.47802	0.77603	0.28291	0.77206	0.1451
	0.78146	0.56076	0.77682	0.47911	0.77681	0.25395	0.77214	0.13444
	0.7821	0.5631	0.77857	0.46489	0.77688	0.28178	0.77331	0.14617
	0.78359	0.56667	0.77913	0.46079	0.77764	0.2855	0.77353	0.13578
	0.78438	0.56884	0.77935	0.45169	0.77888	0.25826	0.77392	0.15046
	0.78496	0.55984	0.77987	0.45584	0.77918	0.27897	0.77418	0.15774
	0.7853	0.55395	0.78124	0.44115	0.77966	0.25026	0.77473	0.15729
	0.78547	0.56786	0.79	0.41498	0.78009	0.25974	0.77478	0.12728
	0.78713	0.5495	0.79059	0.40791	0.7802	0.27452	0.77655	0.13782
	0.78721	0.53982	0.7912	0.40125	0.78046	0.27789	0.77661	0.15435
	0.78756	0.57704	0.79145	0.39013	0.78071	0.28382	0.77675	0.12715
	0.7878	0.54271	0.79188	0.3817	0.782	0.27962	0.77704	0.16821
	0.78784	0.55154	0.79208	0.41074	0.78309	0.25759	0.77729	0.13172
	0.78891	0.55322	0.79215	0.37783	0.7834	0.27036	0.77802	0.13692
	0.78913	0.54772	0.79236	0.38209	0.78365	0.28062	0.77831	0.1554
	0.78938	0.56857	0.79265	0.39741	0.78407	0.24514	0.7791	0.15169
	0.78963	0.55143	0.7927	0.37941	0.78431	0.26137	0.77983	0.17621
	0.78969	0.54025	0.79309	0.36623	0.78497	0.26752	0.78013	0.14199
	0.79006	0.53578	0.79319	0.44186	0.78515	0.27735	0.78052	0.14364
	0.7909	0.57707	0.79323	0.39397	0.78538	0.2801	0.78123	0.13762
	0.79091	0.54274	0.79364	0.37602	0.78582	0.29743	0.78133	0.18542
	0.79098	0.57095	0.79372	0.36177	0.78622	0.2797	0.78165	0.15408
	0.79153	0.58439	0.79378	0.37466	0.7879	0.29178	0.7818	0.16181
	0.79157	0.55894	0.79388	0.37664	0.78823	0.24665	0.78295	0.16774
	0.79187	0.59603	0.7945	0.3943	0.78868	0.27274	0.78386	0.17023
	0.79228	0.5745	0.79461	0.37141	0.78877	0.26162	0.7842	0.15372
	0.79263	0.54754	0.79478	0.36382	0.78928	0.30794	0.78426	0.17855
	0.79295	0.58171	0.79478	0.43772	0.7899	0.27431	0.78561	0.16647
	0.79338	0.60858	0.79514	0.40188	0.79051	0.25876	0.78584	0.17169
	0.79437	0.58818	0.79551	0.37152	0.79062	0.27058	0.78622	0.13395
	0.79498	0.60526	0.79577	0.37156	0.79106	0.30535	0.78675	0.16721
	0.79593	0.57186	0.79581	0.37571	0.79149	0.26455	0.78816	0.14637
	0.79614	0.6029	0.7962	0.39658	0.79174	0.28226	0.78856	0.15928
	0.79666	0.57618	0.79655	0.37255	0.79281	0.29361	0.78879	0.14199
	0.7974	0.59851	0.7972	0.37826	0.79392	0.25528	0.78886	0.16513
	0.79781	0.60197	0.79784	0.36165	0.79394	0.29976	0.78944	0.13596
	0.79903	0.6003	0.79821	0.36457	0.79478	0.27441	0.78964	0.16082
	0.7991	0.60914	0.7984	0.35794	0.79508	0.25577	0.79042	0.15361
	0.80033	0.5872	0.79879	0.3822	0.79567	0.28699	0.79113	0.15345
	0.80212	0.59	0.79881	0.37588	0.79592	0.26407	0.79196	0.16477
	0.80238	0.57775	0.79914	0.36585	0.79677	0.27819	0.79257	0.13548
	0.80351	0.58293	0.79947	0.38114	0.79794	0.27535	0.79269	0.11755
	0.80436	0.57922	0.80009	0.39146	0.79815	0.26884	0.79276	0.15943
	0.80473	0.5864	0.80024	0.45311	0.79824	0.26192	0.79316	0.1296
	0.80503	0.57704	0.80086	0.3742	0.79878	0.27061	0.79455	0.14301
	0.80553	0.56769	0.80121	0.36476	0.79908	0.27625	0.79476	0.13214
	0.80565	0.57347	0.8013	0.37974	0.7995	0.27719	0.79502	0.15035
	0.80576	0.58298	0.80218	0.36209	0.8006	0.27374	0.79574	0.12997
	0.8069	0.56422	0.80223	0.38019	0.801	0.23725	0.79586	0.16628
	0.80823	0.5707	0.8024	0.39382	0.80128	0.29553	0.79588	0.14534
	0.80884	0.56015	0.80254	0.37036	0.80139	0.27166	0.79681	0.16118
	0.80933	0.55667	0.80351	0.37674	0.8014	0.27821	0.79707	0.13145
	0.80941	0.55727	0.80368	0.36857	0.80276	0.24274	0.79807	0.14646
	0.81004	0.57718	0.80402	0.3978	0.80286	0.29142	0.79832	0.15326
	0.81006	0.56135	0.80411	0.38969	0.80389	0.26724	0.79939	0.14966
	0.81034	0.55652	0.80451	0.37563	0.8039	0.24909	0.79968	0.13466
	0.81095	0.54915	0.80533	0.36013	0.80558	0.26593	0.80004	0.16866
	0.81145	0.55792	0.80537	0.3911	0.80568	0.26064	0.80008	0.15281
	0.81149	0.55359	0.80593	0.41831	0.80614	0.26597	0.80047	0.13845
	0.8115	0.58041	0.80711	0.37668	0.8067	0.26601	0.80142	0.15232
	0.81168	0.5538	0.80719	0.39518	0.8068	0.28567	0.80159	0.16143
	0.81177	0.57253	0.80737	0.38605	0.80704	0.25114	0.80293	0.15944
	0.81203	0.61984	0.80762	0.37566	0.80748	0.26025	0.80321	0.13858
	0.81216	0.60829	0.80846	0.38737	0.80836	0.25458	0.8036	0.13749
	0.81223	0.55554	0.80885	0.39584	0.80887	0.27229	0.80472	0.13808
	0.81252	0.5785	0.80909	0.38673	0.80967	0.27948	0.80571	0.11277
	0.81254	0.58492	0.81072	0.382	0.81043	0.2395	0.80597	0.12023
	0.81308	0.58625	0.81172	0.38212	0.81055	0.24097	0.80642	0.12685
	0.81334	0.62883	0.81193	0.38576	0.81079	0.25449	0.80645	0.11809
	0.81341	0.59088	0.81245	0.36458	0.81124	0.28284	0.80753	0.13664
	0.81388	0.53678	0.81262	0.3648	0.81135	0.23032	0.80812	0.09724
	0.81396	0.61438	0.81267	0.38458	0.81228	0.25751	0.80833	0.10302
	0.81556	0.61774	0.81281	0.44254	0.81247	0.24914	0.80843	0.10708
	0.8168	0.61472	0.81338	0.38687	0.81272	0.28312	0.80866	0.09017
	0.81871	0.62407	0.81419	0.3726	0.81324	0.26597	0.80958	0.10766
	0.81873	0.60641	0.81477	0.37708	0.81414	0.28033	0.81	0.10717
	0.81886	0.61446	0.81536	0.35151	0.81479	0.23696	0.81087	0.0982
	0.8193	0.60808	0.81633	0.36741	0.81484	0.26109	0.81128	0.09883
	0.82155	0.60414	0.81656	0.37633	0.81526	0.27879	0.81169	0.11351
	0.82285	0.6007	0.8166	0.35787	0.8167	0.25222	0.8117	0.10333
	0.82382	0.58898	0.81732	0.35346	0.81697	0.26444	0.81225	0.1127
	0.82444	0.59532	0.81738	0.36055	0.81716	0.27778	0.81229	0.08281
	0.82497	0.58774	0.81784	0.37127	0.81805	0.25721	0.81345	0.09935
	0.82526	0.57882	0.81804	0.39174	0.81839	0.27055	0.81409	0.0949
	0.82651	0.57543	0.8183	0.39764	0.81878	0.24239	0.81477	0.09705
	0.82666	0.57933	0.8185	0.35685	0.8201	0.25157	0.81523	0.10535
	0.8271	0.57091	0.81947	0.3655	0.82036	0.30207	0.8153	0.07897
	0.82786	0.56977	0.81961	0.3537	0.82043	0.25833	0.81535	0.12652
	0.82909	0.56374	0.81964	0.35868	0.8205	0.25364	0.81562	0.08927
	0.82918	0.55909	0.81999	0.38671	0.82119	0.25485	0.81619	0.09722
	0.82925	0.5606	0.82023	0.40014	0.82141	0.2711	0.81736	0.10574
	0.82966	0.5704	0.82083	0.38341	0.82142	0.257	0.81813	0.08355
	0.82995	0.56254	0.82299	0.38353	0.82223	0.25379	0.81844	0.09514
	0.83037	0.55573	0.82301	0.39943	0.82367	0.26517	0.81854	0.10213
	0.8312	0.55267	0.82314	0.38977	0.82397	0.26762	0.81884	0.11626
	0.83178	0.53622	0.82322	0.36976	0.82425	0.27848	0.81947	0.09294
	0.83218	0.54663	0.82423	0.36258	0.82475	0.26503	0.81958	0.11398
	0.83257	0.55619	0.82425	0.39356	0.82582	0.28032	0.81989	0.11777
	0.83352	0.54427	0.82497	0.39837	0.82619	0.25773	0.82124	0.11245
	0.83356	0.55188	0.82619	0.37544	0.82638	0.26042	0.82175	0.0942
	0.83362	0.53535	0.82675	0.38246	0.8264	0.28336	0.82238	0.10168
	0.83391	0.54044	0.82779	0.37998	0.827	0.25775	0.8224	0.11009
	0.83448	0.56333	0.82782	0.39236	0.82801	0.27423	0.82302	0.10979
	0.83454	0.55006	0.82796	0.38178	0.82918	0.25086	0.82345	0.11072
	0.83502	0.55121	0.82894	0.36004	0.82946	0.29086	0.82462	0.09711
	0.83525	0.56765	0.8292	0.38215	0.82962	0.26542	0.82512	0.13093
	0.83533	0.53122	0.82966	0.38728	0.83033	0.24944	0.82531	0.09296
	0.83561	0.54924	0.83079	0.38407	0.83052	0.23156	0.82534	0.1009
	0.83597	0.53528	0.83126	0.36191	0.83053	0.29226	0.82661	0.0833
	0.83667	0.56245	0.83146	0.38783	0.83053	0.25953	0.82675	0.12254
	0.83693	0.55005	0.83155	0.36917	0.83181	0.24673	0.82709	0.08182
	0.83702	0.57322	0.83237	0.37154	0.83279	0.28035	0.82775	0.09048
	0.83814	0.57237	0.8325	0.38346	0.83336	0.26475	0.82793	0.11147
	0.83827	0.55957	0.83314	0.38209	0.83353	0.24087	0.82873	0.10592
	0.8383	0.55355	0.83446	0.38599	0.8338	0.29601	0.82888	0.14056
	0.83948	0.56628	0.83472	0.37531	0.83406	0.23118	0.82902	0.11165
	0.84084	0.55991	0.83492	0.36484	0.83419	0.27077	0.83002	0.10223
	0.84118	0.56175	0.83536	0.36406	0.83476	0.27023	0.83095	0.11584
	0.8427	0.55421	0.83621	0.3828	0.83605	0.2766	0.8315	0.08161
	0.84278	0.56938	0.8363	0.36954	0.83662	0.28924	0.83197	0.10685
	0.8432	0.54864	0.83635	0.37354	0.83672	0.26005	0.83244	0.10707
	0.84337	0.55237	0.83724	0.37635	0.8373	0.26736	0.83288	0.10586
	0.84343	0.55458	0.83804	0.38267	0.83802	0.2916	0.83345	0.11305
	0.84384	0.55587	0.8387	0.39382	0.83898	0.22425	0.83398	0.12048
	0.84591	0.56802	0.83922	0.36122	0.83909	0.26674	0.83427	0.08797
	0.846	0.54759	0.83953	0.37122	0.8393	0.25879	0.83434	0.12557
	0.8463	0.55037	0.84007	0.34638	0.83957	0.30001	0.83515	0.0877
	0.84647	0.55773	0.84044	0.3816	0.84078	0.26487	0.8353	0.11942
	0.84665	0.54965	0.84067	0.33651	0.84114	0.25627	0.83594	0.12503
	0.84697	0.5402	0.8415	0.39147	0.84116	0.26835	0.83692	0.11792
	0.84801	0.55647	0.84156	0.35147	0.84205	0.27639	0.83753	0.12698
	0.84827	0.5408	0.84299	0.35955	0.8427	0.27663	0.83775	0.0824
	0.84984	0.55477	0.84322	0.36257	0.84331	0.29357	0.83827	0.10159
	0.85051	0.54225	0.84361	0.34771	0.84343	0.27381	0.83871	0.12598
	0.85091	0.54133	0.84401	0.36846	0.84343	0.30772	0.83889	0.11204
	0.85092	0.53596	0.84471	0.36412	0.84417	0.27119	0.83936	0.12429
	0.85196	0.54265	0.8456	0.35989	0.84442	0.246	0.8408	0.12242
	0.85223	0.54668	0.84576	0.36692	0.84639	0.25679	0.84097	0.11065
	0.85225	0.53852	0.84626	0.38284	0.84641	0.27534	0.84168	0.08994
	0.85312	0.53687	0.84639	0.35497	0.84691	0.27898	0.84171	0.11887
	0.85345	0.54962	0.84649	0.37114	0.84716	0.29355	0.84213	0.11821
	0.85441	0.53711	0.84649	0.36627	0.84733	0.28091	0.84273	0.12058
	0.85485	0.53126	0.84758	0.37332	0.84785	0.30735	0.84333	0.12856
	0.8552	0.5394	0.8485	0.36908	0.84789	0.29181	0.84337	0.11809
	0.85522	0.52638	0.84985	0.36579	0.84827	0.25372	0.84499	0.12786
	0.85542	0.54671	0.85	0.38456	0.85013	0.29582	0.84559	0.10007
	0.85672	0.5533	0.85071	0.36727	0.85031	0.28544	0.84575	0.10406
	0.85684	0.52963	0.85073	0.34647	0.85039	0.26477	0.84589	0.08805
	0.85719	0.54308	0.85073	0.39265	0.85098	0.29774	0.8459	0.13187
	0.85768	0.56546	0.85086	0.35976	0.85247	0.29933	0.84681	0.10341
	0.85769	0.53078	0.85089	0.38268	0.85252	0.28442	0.84788	0.11073
	0.85804	0.53057	0.85105	0.34653	0.85264	0.26694	0.8484	0.09384
	0.85861	0.55207	0.85239	0.38233	0.85266	0.25407	0.84878	0.1032
	0.85869	0.54218	0.85265	0.39379	0.85371	0.29152	0.84896	0.10774
	0.85982	0.57392	0.85309	0.37948	0.85423	0.2666	0.84916	0.12394
	0.85985	0.51552	0.85315	0.39515	0.85475	0.30202	0.84959	0.10322
	0.8603	0.56268	0.85396	0.39271	0.85518	0.27971	0.85069	0.10505
	0.86049	0.53231	0.85556	0.38037	0.85566	0.30133	0.85131	0.10176
	0.86072	0.5505	0.85607	0.38672	0.85583	0.27965	0.85171	0.10214
	0.86139	0.54288	0.85654	0.37463	0.85613	0.26155	0.85216	0.10342
	0.86269	0.55786	0.8586	0.35941	0.85636	0.30175	0.85254	0.11305
	0.86273	0.56188	0.85884	0.36899	0.85871	0.27743	0.85309	0.09224
	0.86371	0.5693	0.85903	0.36201	0.85914	0.28847	0.85382	0.11627
	0.86389	0.56235	0.85904	0.35797	0.85942	0.25344	0.85396	0.09425
	0.86425	0.55542	0.8598	0.36244	0.8595	0.28887	0.85457	0.09117
	0.86539	0.56276	0.86002	0.36861	0.85979	0.26965	0.85544	0.09345
	0.86555	0.56959	0.86112	0.36027	0.86009	0.29154	0.85611	0.09602
	0.86596	0.56028	0.86122	0.37521	0.8602	0.26125	0.8566	0.07987
	0.86716	0.56577	0.86132	0.34751	0.86224	0.30314	0.85662	0.10615
	0.86774	0.56783	0.86176	0.37606	0.8625	0.27091	0.85679	0.09236
	0.86818	0.55274	0.86216	0.37819	0.86267	0.26226	0.85741	0.1227
	0.8682	0.56886	0.86221	0.35621	0.86311	0.25919	0.85779	0.10143
	0.86985	0.56009	0.86261	0.34588	0.86315	0.26773	0.85786	0.09064
	0.8706	0.55996	0.86337	0.37947	0.86328	0.27873	0.85928	0.09652
	0.87076	0.54118	0.8635	0.37147	0.86413	0.28926	0.86035	0.08575
	0.87153	0.56126	0.86417	0.39958	0.86432	0.25616	0.86082	0.08852
	0.87164	0.55662	0.86445	0.37331	0.86547	0.29769	0.86104	0.07727
	0.87205	0.54694	0.86511	0.37843	0.86585	0.32718	0.86167	0.08182
	0.87257	0.55641	0.86529	0.3693	0.8659	0.28412	0.86185	0.0932
	0.87384	0.55069	0.86591	0.38747	0.8665	0.26557	0.86188	0.08498
	0.87465	0.55032	0.86738	0.3815	0.86655	0.26274	0.86202	0.11019
	0.87504	0.53976	0.86783	0.36943	0.86659	0.2956	0.86281	0.08447
	0.87518	0.55087	0.86811	0.38701	0.86741	0.293	0.86332	0.11214
	0.87603	0.52653	0.86869	0.37071	0.86882	0.29835	0.86413	0.08052
	0.8765	0.55343	0.86968	0.37252	0.86941	0.30944	0.86473	0.1176
	0.87705	0.53983	0.87022	0.37174	0.87044	0.28531	0.8653	0.09616
	0.87724	0.52732	0.87104	0.377	0.87059	0.3152	0.86532	0.0842
	0.87763	0.53928	0.8711	0.36649	0.87085	0.2748	0.86533	0.06259
	0.87763	0.54812	0.8713	0.36842	0.87131	0.29283	0.86648	0.10442
	0.8777	0.53606	0.87253	0.36484	0.87168	0.26196	0.86759	0.07489
	0.8781	0.55249	0.87256	0.3837	0.87296	0.29265	0.86769	0.09361
	0.87933	0.53858	0.87324	0.36429	0.87321	0.30793	0.86804	0.10313
	0.87986	0.55347	0.87342	0.3582	0.87338	0.26876	0.86819	0.11031
	0.87995	0.54484	0.87451	0.37231	0.87455	0.27902	0.86932	0.10277
	0.88096	0.5336	0.87461	0.35221	0.87469	0.27116	0.86935	0.06732
	0.88099	0.55008	0.87487	0.36158	0.87536	0.28658	0.87014	0.09727
	0.88134	0.53642	0.87504	0.3719	0.87577	0.2547	0.8707	0.10259
	0.88153	0.55025	0.87526	0.38698	0.87612	0.31841	0.87145	0.07972
	0.88273	0.54729	0.87727	0.38542	0.87629	0.28255	0.87169	0.09747
	0.88422	0.54288	0.87738	0.35676	0.87723	0.28307	0.87275	0.08888
	0.88434	0.5301	0.87748	0.36891	0.87731	0.26595	0.87283	0.09837
	0.88473	0.5485	0.8775	0.34784	0.87735	0.27701	0.87354	0.05642
	0.88483	0.55413	0.87808	0.33932	0.87919	0.26217	0.8736	0.0926
	0.88554	0.52732	0.87936	0.35339	0.87964	0.25874	0.87428	0.08972
	0.8856	0.53804	0.87962	0.37432	0.87969	0.27892	0.87479	0.0974
	0.88571	0.53102	0.87974	0.36089	0.88008	0.28081	0.87505	0.08487
	0.88645	0.55426	0.87975	0.38168	0.88077	0.28517	0.8758	0.09481
	0.88656	0.55979	0.8805	0.35843	0.88094	0.27529	0.87656	0.09007
	0.88745	0.56449	0.88131	0.37033	0.88148	0.28043	0.87664	0.10031
	0.88747	0.54136	0.88213	0.36581	0.8817	0.31126	0.87702	0.06349
	0.88789	0.53304	0.88229	0.37781	0.88186	0.29768	0.87717	0.10037
	0.88949	0.52147	0.88309	0.35996	0.88213	0.28223	0.87869	0.11214
	0.88952	0.55332	0.88369	0.38131	0.88351	0.25933	0.87911	0.08669
	0.8897	0.54114	0.88418	0.35865	0.88399	0.30879	0.87923	0.07568
	0.89231	0.5419	0.88476	0.35717	0.88483	0.32312	0.87939	0.06493
	0.89248	0.54518	0.88482	0.37565	0.88501	0.27801	0.88082	0.06253
	0.8926	0.53401	0.88591	0.34759	0.88511	0.27211	0.88087	0.08391
	0.89264	0.55926	0.88707	0.35809	0.88558	0.27634	0.88112	0.08785
	0.89298	0.53378	0.88722	0.35164	0.88641	0.28958	0.88173	0.08656
	0.89316	0.53046	0.88799	0.36801	0.88675	0.27643	0.88275	0.08742
	0.8933	0.549	0.88857	0.3516	0.88719	0.30275	0.88359	0.05732
	0.89357	0.54058	0.88901	0.33745	0.88728	0.31005	0.88365	0.08269
	0.89479	0.55692	0.88902	0.36427	0.88775	0.32166	0.88389	0.05636
	0.89526	0.54298	0.88908	0.33989	0.88944	0.28681	0.88459	0.08151
	0.89588	0.55477	0.88949	0.34514	0.89008	0.31495	0.88485	0.06628
	0.89661	0.56009	0.89063	0.35134	0.89042	0.27801	0.88579	0.06735
	0.89683	0.5351	0.89208	0.35631	0.89056	0.29475	0.88603	0.07853
	0.89748	0.52789	0.8922	0.34112	0.89142	0.28549	0.8865	0.06086
	0.89867	0.53542	0.89251	0.33326	0.89205	0.31843	0.88687	0.08192
	0.89883	0.54623	0.89274	0.34007	0.89206	0.29375	0.88721	0.09942
	0.89894	0.55615	0.89332	0.32094	0.89267	0.29051	0.88726	0.06476
	0.89919	0.53403	0.89356	0.34572	0.89318	0.28845	0.88742	0.0834
	0.89921	0.56204	0.89451	0.32229	0.89345	0.29082	0.88921	0.07317
	0.89998	0.54321	0.89464	0.33815	0.89349	0.31152	0.88931	0.07925
	0.90106	0.55173	0.89484	0.36517	0.89502	0.30766	0.89022	0.09115
	0.90167	0.5271	0.89511	0.3722	0.89543	0.29037	0.89025	0.07156
	0.90224	0.55075	0.89519	0.35406	0.89604	0.3145	0.89037	0.07643
	0.90284	0.56818	0.89558	0.34077	0.89624	0.28199	0.89053	0.09568
	0.90312	0.54694	0.89587	0.32726	0.89712	0.28123	0.89095	0.11275
	0.90325	0.53835	0.89591	0.33079	0.89758	0.2844	0.8911	0.09689
	0.90382	0.55205	0.89727	0.35407	0.8979	0.27457	0.89286	0.08797
	0.9042	0.54048	0.89732	0.36069	0.89848	0.29035	0.89392	0.08532
	0.90433	0.5453	0.89833	0.36572	0.89936	0.28204	0.89394	0.07789
	0.90488	0.56357	0.89859	0.37243	0.89951	0.29271	0.89447	0.1028
	0.90599	0.54924	0.89907	0.34743	0.89958	0.31944	0.89477	0.07788
	0.90682	0.53933	0.90095	0.32686	0.89973	0.28285	0.8951	0.07992
	0.9074	0.556	0.90161	0.34616	0.90004	0.29336	0.89594	0.09718
	0.90886	0.55024	0.90198	0.34732	0.90157	0.27544	0.89631	0.07836
	0.90894	0.53753	0.90217	0.3337	0.90194	0.30283	0.89678	0.08992
	0.90895	0.5394	0.90242	0.34834	0.90203	0.27616	0.89773	0.08801
	0.90946	0.52949	0.9033	0.35587	0.90342	0.275	0.89868	0.0621
	0.91085	0.54338	0.90389	0.33391	0.90355	0.2965	0.8989	0.08273
	0.91097	0.53551	0.90448	0.33126	0.90438	0.30529	0.89897	0.07303
	0.9116	0.54783	0.9045	0.35395	0.90447	0.27404	0.89918	0.08879
	0.91179	0.54011	0.90501	0.32853	0.90465	0.28816	0.89973	0.09623
	0.91206	0.52935	0.90531	0.33752	0.90486	0.2697	0.90026	0.07624
	0.9126	0.52647	0.90684	0.3312	0.90508	0.30988	0.90182	0.0746
	0.91341	0.53869	0.90713	0.33278	0.90618	0.27419	0.9019	0.06544
	0.91362	0.55073	0.90715	0.33648	0.90742	0.28873	0.90204	0.07905
	0.91385	0.53836	0.90717	0.36311	0.90812	0.32131	0.90215	0.08574
	0.91509	0.51523	0.90755	0.33925	0.90825	0.27108	0.90246	0.09146
	0.91574	0.55123	0.90808	0.34454	0.90873	0.27801	0.90336	0.08513
	0.91583	0.54045	0.90816	0.33531	0.90897	0.28049	0.90377	0.11325
	0.91592	0.52611	0.90926	0.35033	0.909	0.28703	0.90378	0.08746
	0.91629	0.56469	0.9106	0.34046	0.90916	0.26164	0.90412	0.09089
	0.91642	0.52242	0.91063	0.35646	0.9092	0.29389	0.90484	0.11213
	0.91721	0.51377	0.91064	0.32732	0.91103	0.29203	0.90656	0.05189
	0.91778	0.53091	0.9112	0.34461	0.91105	0.32022	0.90684	0.10939
	0.91881	0.51757	0.9113	0.35744	0.91196	0.28867	0.90696	0.09585
	0.91958	0.52607	0.91228	0.32353	0.91201	0.29596	0.907	0.08303
	0.9196	0.53139	0.91288	0.3454	0.91241	0.31548	0.90752	0.0525
	0.92007	0.52466	0.91289	0.35021	0.91266	0.27453	0.90891	0.08252
	0.9203	0.53938	0.91441	0.35018	0.91372	0.30885	0.90954	0.07627
	0.92093	0.5459	0.91502	0.33047	0.91458	0.31929	0.90954	0.08553
	0.92109	0.55896	0.91587	0.32722	0.91503	0.2967	0.90994	0.08903
	0.92172	0.53406	0.91603	0.34357	0.91517	0.27075	0.91007	0.09506
	0.92222	0.52705	0.91607	0.32119	0.9165	0.28094	0.91095	0.09951
	0.92352	0.53418	0.91658	0.33048	0.91714	0.29206	0.9116	0.07736
	0.92419	0.52565	0.91812	0.34147	0.91736	0.27236	0.91229	0.0988
	0.92471	0.53844	0.91828	0.32075	0.91776	0.29108	0.91276	0.07465
	0.92488	0.51773	0.91842	0.32404	0.91797	0.2929	0.91329	0.10867
	0.92588	0.53028	0.91876	0.34664	0.91885	0.29308	0.91362	0.0632
	0.92589	0.53385	0.91887	0.32507	0.91886	0.28569	0.91414	0.08095
	0.92629	0.53541	0.91984	0.3103	0.91892	0.30627	0.91434	0.06879
	0.92702	0.53479	0.91999	0.32459	0.91987	0.30328	0.91476	0.0939
	0.92745	0.53646	0.92111	0.34911	0.92061	0.27196	0.91525	0.09485
	0.92853	0.52042	0.92121	0.33488	0.9211	0.29728	0.91619	0.09434
	0.92976	0.51476	0.92154	0.31861	0.92164	0.25793	0.91693	0.07425
	0.93018	0.51972	0.92159	0.32385	0.92242	0.29465	0.91774	0.07542
	0.93141	0.50847	0.92205	0.3458	0.92287	0.27744	0.91775	0.09951
	0.93166	0.51069	0.92208	0.35487	0.92327	0.30158	0.91782	0.08107
	0.932	0.51442	0.92238	0.32659	0.92332	0.27596	0.91865	0.07566
	0.9326	0.50395	0.92297	0.35304	0.92415	0.27736	0.91907	0.08717
	0.93332	0.49796	0.92431	0.3596	0.92456	0.30292	0.91984	0.08017
	0.93358	0.51174	0.92464	0.34512	0.92461	0.29117	0.92076	0.07673
	0.93361	0.50529	0.92469	0.33959	0.92532	0.26083	0.92088	0.06897
	0.93381	0.49435	0.92496	0.36811	0.92574	0.30408	0.92107	0.08152
	0.93388	0.51608	0.92525	0.35497	0.92716	0.29316	0.9211	0.10218
	0.93423	0.49383	0.92577	0.37572	0.92729	0.27076	0.9215	0.08103
	0.93486	0.51116	0.92638	0.35853	0.92766	0.26998	0.92234	0.10149
	0.935	0.51752	0.92877	0.35616	0.9281	0.28678	0.92272	0.08098
	0.93504	0.52149	0.92935	0.33822	0.92817	0.29562	0.92333	0.09354
	0.93508	0.49392	0.92938	0.34342	0.9283	0.30248	0.9245	0.08657
	0.93522	0.49599	0.92957	0.36404	0.92861	0.30858	0.92475	0.09388
	0.93721	0.51325	0.92998	0.34734	0.93014	0.30268	0.92513	0.10377
	0.93741	0.50603	0.93023	0.36418	0.93136	0.29289	0.92544	0.06133
	0.93783	0.51761	0.93084	0.34212	0.93143	0.31892	0.9263	0.09462
	0.93826	0.50969	0.93149	0.35468	0.93171	0.27216	0.92636	0.06994
	0.93957	0.50753	0.93199	0.35673	0.93208	0.26776	0.9266	0.10057
	0.94039	0.50442	0.93272	0.35372	0.93217	0.28942	0.92772	0.09054
	0.94051	0.48817	0.93298	0.3628	0.93262	0.29142	0.92891	0.09078
	0.94079	0.5075	0.93314	0.35359	0.93359	0.29684	0.92921	0.07553
	0.9412	0.50758	0.9338	0.36542	0.93447	0.30297	0.92957	0.06461
	0.94175	0.50971	0.93461	0.34877	0.93484	0.30763	0.9302	0.07546
	0.94186	0.4948	0.93472	0.36174	0.93502	0.28425	0.93045	0.07881
	0.94202	0.51174	0.93588	0.35858	0.93519	0.28521	0.93094	0.07832
	0.94413	0.48653	0.93658	0.35603	0.93624	0.29669	0.93105	0.09151
	0.94491	0.4934	0.93696	0.33851	0.93627	0.30799	0.93219	0.1104
	0.94522	0.49838	0.93775	0.35809	0.93727	0.28839	0.93235	0.08132
	0.94555	0.49042	0.9381	0.34371	0.93765	0.29921	0.93251	0.05504
	0.94573	0.49128	0.93825	0.359	0.93793	0.30507	0.93293	0.08131
	0.94625	0.49431	0.939	0.33723	0.93833	0.31037	0.93373	0.04752
	0.94647	0.4983	0.9399	0.3505	0.94008	0.26617	0.93392	0.08799
	0.94656	0.50597	0.93994	0.3444	0.94036	0.26355	0.9345	0.08859
	0.94733	0.48666	0.94031	0.3736	0.94079	0.29118	0.93486	0.09142
	0.94748	0.49396	0.94072	0.34589	0.94102	0.27867	0.93501	0.10023
	0.9491	0.49649	0.94077	0.35149	0.94153	0.28971	0.93566	0.13337
	0.94933	0.49173	0.94168	0.3661	0.94195	0.30394	0.9358	0.0967
	0.94944	0.48792	0.94194	0.34384	0.94202	0.2745	0.93613	0.10237
	0.94966	0.50763	0.94342	0.35368	0.94224	0.32303	0.93789	0.07815
	0.95035	0.49526	0.94346	0.32911	0.94275	0.27705	0.93889	0.12282
	0.95035	0.49134	0.94409	0.35107	0.94281	0.2847	0.93898	0.08273
	0.95123	0.46911	0.9444	0.37871	0.94306	0.3002	0.93949	0.07997
	0.95239	0.49023	0.94473	0.34759	0.94597	0.28725	0.9395	0.09738
	0.9529	0.49112	0.94535	0.34669	0.94598	0.28225	0.93953	0.0883
	0.95355	0.49466	0.94542	0.35622	0.94615	0.29206	0.94017	0.1123
	0.95412	0.48458	0.94566	0.3716	0.94623	0.31251	0.94149	0.09721
	0.95454	0.5003	0.9461	0.34278	0.94635	0.27409	0.94154	0.10666
	0.95468	0.48979	0.94803	0.34935	0.94645	0.29711	0.94219	0.11387
	0.95501	0.47157	0.94902	0.34629	0.94744	0.30628	0.94287	0.09073
	0.95515	0.46925	0.94956	0.33597	0.94761	0.31344	0.94414	0.08587
	0.95564	0.48614	0.94966	0.34411	0.94837	0.26799	0.94415	0.09262
	0.95686	0.49388	0.94974	0.34782	0.94898	0.31209	0.94422	0.10131
	0.95731	0.48316	0.94997	0.35653	0.94904	0.32578	0.94472	0.1014
	0.95756	0.49516	0.95054	0.34393	0.95041	0.28348	0.94615	0.08652
	0.95795	0.48211	0.95086	0.35265	0.95075	0.31954	0.94658	0.09418
	0.95819	0.49423	0.95251	0.34971	0.95157	0.31774	0.94697	0.06671
	0.95881	0.46831	0.95251	0.33834	0.95168	0.2531	0.94717	0.07783
	0.95896	0.4967	0.95257	0.34185	0.95209	0.28942	0.94751	0.10695
	0.95964	0.50815	0.95356	0.34842	0.95275	0.30841	0.94759	0.09347
	0.9604	0.48108	0.95409	0.33567	0.95278	0.32267	0.94798	0.07787
	0.96081	0.48768	0.95413	0.35463	0.95433	0.29315	0.94867	0.0952
	0.96132	0.49914	0.95464	0.31374	0.95434	0.31427	0.94955	0.09009
	0.96181	0.48323	0.95501	0.33704	0.95564	0.31554	0.94989	0.0909
	0.96277	0.49507	0.95523	0.36665	0.95574	0.26071	0.9505	0.0995
	0.96304	0.47054	0.95566	0.3793	0.95593	0.30344	0.95057	0.08723
	0.96327	0.4955	0.95624	0.34013	0.95606	0.29494	0.95062	0.10897
	0.96502	0.47329	0.95634	0.33291	0.95645	0.31418	0.95192	0.09527
	0.9654	0.49634	0.95652	0.3435	0.9565	0.32902	0.9523	0.10839
	0.96579	0.4801	0.95731	0.34806	0.95886	0.28815	0.95236	0.09809
	0.9658	0.48942	0.95804	0.36595	0.95889	0.27529	0.95375	0.0966
	0.96592	0.48342	0.95822	0.35554	0.95958	0.29449	0.95475	0.07155
	0.96686	0.47272	0.9586	0.37238	0.9598	0.33367	0.95498	0.08225
	0.96687	0.49496	0.95966	0.38402	0.95993	0.30164	0.95505	0.08886
	0.96695	0.49803	0.95995	0.34979	0.95996	0.29529	0.95576	0.08711
	0.9673	0.48553	0.9601	0.37043	0.96066	0.29699	0.95586	0.09205
	0.9674	0.51168	0.96076	0.35594	0.96201	0.28507	0.95598	0.11246
	0.96873	0.48876	0.96153	0.37208	0.9624	0.27632	0.95626	0.09572
	0.96934	0.50197	0.96299	0.35938	0.96249	0.28285	0.9582	0.0858
	0.96985	0.48692	0.96399	0.35282	0.96305	0.29928	0.9586	0.08863
	0.97107	0.49548	0.96405	0.35742	0.96419	0.32805	0.95869	0.09535
	0.97114	0.47282	0.96449	0.36722	0.96426	0.29315	0.95877	0.06862
	0.97164	0.50946	0.96516	0.35203	0.96442	0.27445	0.95879	0.10636
	0.97196	0.4851	0.96557	0.3424	0.96506	0.27906	0.95924	0.10908
	0.97198	0.49899	0.96586	0.36497	0.96533	0.28683	0.96034	0.1014
	0.97338	0.48116	0.96588	0.3565	0.96537	0.29307	0.96126	0.09254
	0.97388	0.47923	0.9672	0.3549	0.96597	0.29239	0.9614	0.1094
	0.97401	0.5149	0.9684	0.34885	0.96701	0.30103	0.96223	0.10538
	0.97442	0.49321	0.96852	0.34191	0.9679	0.29417	0.96233	0.07918
	0.9748	0.49466	0.96863	0.35112	0.96864	0.29059	0.9632	0.10539
	0.9753	0.5105	0.9691	0.35438	0.96874	0.2933	0.96386	0.0546
	0.97609	0.45284	0.96985	0.33988	0.96886	0.32252	0.96452	0.10065
	0.9762	0.48965	0.97018	0.34784	0.96904	0.30377	0.96455	0.06988
	0.97654	0.48525	0.97034	0.35219	0.96928	0.29149	0.96489	0.08202
	0.97738	0.50546	0.97093	0.36649	0.97026	0.3153	0.96594	0.09903
	0.97746	0.50809	0.9715	0.34101	0.97047	0.28991	0.96608	0.08555
	0.97869	0.48849	0.97166	0.34923	0.97106	0.31762	0.96625	0.10425
	0.97916	0.50032	0.97236	0.3361	0.97321	0.27917	0.96641	0.07144
	0.9801	0.50897	0.9725	0.36707	0.97337	0.30144	0.96805	0.08204
	0.98039	0.49606	0.97251	0.35247	0.97348	0.27879	0.9682	0.08661
	0.98049	0.49923	0.97375	0.35964	0.97353	0.29282	0.96886	0.09133
	0.9819	0.48089	0.97396	0.34109	0.97362	0.30825	0.96924	0.07417
	0.98247	0.49304	0.9746	0.36868	0.97362	0.31632	0.97036	0.0777
	0.98261	0.50909	0.97478	0.35131	0.97401	0.32431	0.97043	0.07093
	0.98351	0.48778	0.97529	0.36738	0.97523	0.31545	0.97053	0.09336
	0.9837	0.48868	0.97544	0.3757	0.97709	0.29865	0.97097	0.07528
	0.98432	0.49233	0.97551	0.3509	0.97716	0.30872	0.97109	0.09521
	0.98529	0.50844	0.9766	0.36928	0.97759	0.29716	0.97259	0.08461
	0.98595	0.47381	0.97794	0.36056	0.97761	0.28913	0.97277	0.09098
	0.98622	0.49535	0.97854	0.35893	0.97768	0.31235	0.97304	0.06739
	0.98634	0.46329	0.97901	0.3589	0.97866	0.30422	0.97352	0.09105
	0.98664	0.46854	0.97937	0.36801	0.97879	0.31201	0.97465	0.08842
	0.98695	0.51785	0.97982	0.37705	0.97926	0.32248	0.97506	0.05569
	0.98716	0.48114	0.97982	0.35506	0.97959	0.308	0.97514	0.09294
	0.98719	0.50829	0.97983	0.37072	0.98044	0.31659	0.97524	0.07094
	0.98743	0.47856	0.98211	0.36245	0.98121	0.31454	0.9768	0.08281
	0.98755	0.52553	0.98267	0.34833	0.9818	0.28024	0.97732	0.08402
	0.98797	0.49215	0.98332	0.37319	0.98192	0.31337	0.97733	0.05924
	0.98838	0.49321	0.98335	0.35559	0.98352	0.30543	0.97741	0.09349
	0.98992	0.51105	0.98392	0.35301	0.98361	0.29715	0.97749	0.0615
	0.99089	0.49106	0.98409	0.34014	0.98368	0.31702	0.97797	0.10314
	0.99127	0.50723	0.98423	0.36963	0.984	0.28893	0.97799	0.11685
	0.99168	0.51768	0.98445	0.35167	0.98521	0.30209	0.9792	0.06844
	0.99211	0.50395	0.98607	0.35422	0.98523	0.28686	0.98049	0.08107
	0.99271	0.50265	0.98652	0.36334	0.98549	0.30617	0.9806	0.10619
	0.99324	0.50982	0.98693	0.35239	0.98655	0.29926	0.98097	0.11459
	0.99504	0.50453	0.98732	0.37343	0.98706	0.29978	0.98106	0.07809
	0.99567	0.51427	0.9875	0.34106	0.98792	0.30514	0.98152	0.07916
	0.99642	0.48828	0.98799	0.35702	0.98795	0.29215	0.98168	0.12317
	0.99653	0.48927	0.98818	0.34919	0.98862	0.27279	0.98287	0.1144
	0.99733	0.48946	0.98938	0.35393	0.98863	0.31189	0.9832	0.08253
	0.99741	0.495	0.98959	0.35788	0.98927	0.28122	0.98467	0.09102
	0.99772	0.47685	0.99047	0.35707	0.98962	0.29001	0.985	0.11138
	0.99809	0.48535	0.99113	0.35362	0.98995	0.30428	0.98502	0.09289
	0.99914	0.49179	0.99131	0.35883	0.99014	0.31254	0.98555	0.11408
	0.99992	0.49048	0.99156	0.33835	0.99109	0.31495	0.98578	0.08758
	0.99997	0.50616	0.99166	0.36106	0.99131	0.32259	0.98723	0.09281
	1.00005	0.48753	0.99201	0.36288	0.9924	0.28844	0.98732	0.0994
	1.00088	0.49321	0.99381	0.34607	0.99269	0.26771	0.98759	0.10489
	1.00132	0.47349	0.99416	0.3644	0.9928	0.31744	0.98805	0.10577
	1.00161	0.48156	0.99422	0.34802	0.99429	0.29211	0.98975	0.08422
	1.00184	0.51175	0.99461	0.35112	0.9948	0.31293	0.98994	0.09011
	1.00257	0.47564	0.99518	0.35964	0.99499	0.3011	0.99005	0.09455
	1.0027	0.49952	0.99553	0.36977	0.99514	0.29345	0.99078	0.05919
	1.00299	0.48836	0.99578	0.33248	0.99563	0.31259	0.9909	0.09119
	1.00301	0.4911	0.99619	0.35326	0.99689	0.30239	0.99125	0.10099
	1.00346	0.46909	0.99694	0.3828	0.99699	0.27748	0.99207	0.07521
	1.00408	0.50129	0.99785	0.34712	0.9971	0.31502	0.99253	0.08402
	1.00592	0.49766	0.99826	0.35602	0.99793	0.29485	0.99275	0.10811
	1.00618	0.49119	0.99849	0.3433	0.99851	0.31638	0.993	0.09268
	1.00631	0.4866	0.99873	0.36955	0.99916	0.29753	0.99355	0.10463
	1.00645	0.50098	0.99931	0.37175	0.99927	0.29015	0.99361	0.07258
	1.00773	0.49622	0.99938	0.33905	0.99978	0.30829	0.99487	0.09231
	1.00826	0.496	1.0001	0.36881	1.00106	0.30681	0.99539	0.11044
	1.00937	0.47224	1.00068	0.38043	1.00108	0.29659	0.99581	0.08252
	1.0095	0.47273	1.00117	0.39124	1.0011	0.27489	0.99588	0.08855
	1.00972	0.49122	1.0021	0.35648	1.00171	0.30369	0.99689	0.11177
	1.00979	0.50954	1.00227	0.34835	1.00277	0.29689	0.99698	0.09021
	1.01	0.49698	1.00235	0.36881	1.00277	0.30963	0.997	0.12593
	1.01128	0.48368	1.00373	0.37485	1.0029	0.30062	0.99749	0.09124
	1.01129	0.47585	1.00399	0.36516	1.00366	0.30537	0.99823	0.11331
	1.01216	0.48533	1.00571	0.36722	1.00406	0.30792	1	0.09246
	1.0136	0.49531	1.00573	0.35867	1.00442	0.31567	1.0007	0.09086
	1.01371	0.48896	1.00633	0.37053	1.00527	0.30095	1.00082	0.12914
	1.01447	0.46464	1.00659	0.35024	1.00654	0.30804	1.00085	0.09722
	1.01452	0.47755	1.00668	0.36109	1.00671	0.296	1.00105	0.10302
	1.01489	0.4928	1.0076	0.36264	1.00684	0.31375	1.00108	0.07773
	1.01509	0.4742	1.0077	0.36626	1.00789	0.27661	1.00231	0.08947
	1.01552	0.49396	1.00867	0.37494	1.00816	0.25805	1.00323	0.0952
	1.01616	0.51228	1.00906	0.35555	1.00818	0.30711	1.00411	0.10912
	1.01632	0.49233	1.00972	0.35213	1.00929	0.29718	1.00417	0.08667
	1.01724	0.4553	1.01031	0.34914	1.00934	0.3373	1.00488	0.07893
	1.01773	0.46716	1.01083	0.3647	1.0095	0.32117	1.00506	0.10309
	1.018	0.48947	1.01147	0.34653	1.01027	0.28995	1.00509	0.08009
	1.01856	0.50418	1.01183	0.34617	1.01058	0.29185	1.00528	0.11836
	1.01866	0.47868	1.0119	0.35784	1.01071	0.29298	1.00641	0.08709
	1.01906	0.51156	1.01302	0.35012	1.01249	0.3073	1.00748	0.08627
	1.01927	0.49017	1.01331	0.35201	1.0133	0.27407	1.00753	0.09229
	1.02011	0.469	1.01343	0.36126	1.01341	0.29843	1.00756	0.12259
[truncated: 1,558 more rows]

## Sheet: Figure 2c
Figure 2c
	Unit side length(μm)	Engineering plateau stress(MPa)-1	Engineering plateau stress(MPa)-2	Engineering plateau stress(MPa)-3
	2	0.50551	0.56569	0.54651
	3	0.42322	0.39732	0.43532
	4	0.26663	0.23877	0.25377
	5	0.10569	0.08869	0.09996
	Unit side length(μm)	Engineering peak stress(MPa)-1	Engineering peak stress(MPa)-2	Engineering peak stress(MPa)-3
	2	0.69273	0.74314	0.70321
	3	0.58152	0.61107	0.62501
	4	0.43731	0.47326	0.45107
	5	0.20404	0.25218	0.24732
	Unit side length(μm)	Efficiency-1	Efficiency-2	Efficiency-3
	2	0.66794	0.718	0.70363
	3	0.6648	0.6204	0.63174
	4	0.59108	0.5513	0.55499
	5	0.54229	0.5615	0.54867

## Sheet: Figure 2d
Figure 2d		a = 2 μm		a = 3 μm		a = 4 μm		a = 5 μm
	Engineering stress (MPa)	Energy absorption(KJ/m3)	Engineering stress(MPa)	Energy absorption(KJ/m3)	Engineering stress(MPa)	Energy absorption(KJ/m3)	Engineering stress(MPa)	Energy absorption(KJ/m3)
	0.03643	0	0.00985	0	0.01096	0	0.04403	0
	0.02225	5.7601e-05	0.01188	5.30179e-05	-2.57938e-05	3.73348e-06	0.02235	4.45929e-05
	0.01711	0.000158138	0.02072	0.000154128	0.01022	0.000107488	0.02946	5.90042e-05
	0.04427	0.000266833	0.02895	0.000249447	-0.01467	9.83776e-05	0.03778	0.000301239
	0.03487	0.000527411	0.00632	0.00028683	-0.02069	7.69695e-05	0.03869	0.000471516
	0.04167	0.000697797	-1.05704e-06	0.000288968	-0.0075	5.90361e-05	0.04248	0.000617388
	0.04766	0.000705839	0.02959	0.00033504	0.00309	4.62342e-05	0.0321	0.0009786
	0.02184	0.000975118	0.05488	0.000520817	0.00903	5.67935e-05	0.01945	0.00125
	0.04559	0.000989506	0.00685	0.000549765	0.02521	0.00011931	0.02774	0.00127
	0.0416	0.00152	0.03841	0.000645238	0.00517	0.000192344	0.02893	0.00137
	0.02094	0.00157	0.0241	0.000779793	0.0068	0.000269742	0.03626	0.0014
	0.05782	0.00192	0.05509	0.000948837	0.02382	0.000350865	0.02942	0.00168
	0.03668	0.00197	0.00951	0.00101	0.00581	0.000372128	0.02738	0.00183
	0.03984	0.00216	0.04233	0.00103	7.929e-05	0.000394026	0.03831	0.00197
	0.02119	0.00248	0.03837	0.00174	0.02303	0.000471861	0.01922	0.00209
	0.06169	0.00248	0.01945	0.00229	0.00475	0.000501998	0.01615	0.00229
	0.02302	0.00272	0.01624	0.00243	0.000535688	0.000520648	0.02673	0.00236
	0.02856	0.00284	0.02847	0.00251	0.01356	0.000543357	0.00803	0.00243
	0.03641	0.00296	0.03345	0.00254	0.03603	0.000828784	0.02468	0.00246
	0.01984	0.00306	0.01869	0.00258	0.01948	0.000884419	0.02055	0.00262
	0.03715	0.0032	0.01107	0.00259	0.00231	0.00090188	0.03099	0.00262
	0.04996	0.00342	0.02176	0.00287	-0.00572	0.000897142	0.02011	0.00289
	0.05399	0.00356	0.01332	0.0029	-0.00486	0.000859516	0.02539	0.00293
	0.07755	0.00377	0.00943	0.00303	0.01477	0.000889796	0.01909	0.00313
	0.0372	0.00391	0.01553	0.00307	0.02206	0.00109	0.03921	0.00327
	0.02026	0.00398	0.03288	0.00314	0.00593	0.00114	0.0151	0.0033
	0.04553	0.00424	0.00646	0.00315	0.000831796	0.00114	0.02021	0.00334
	0.04358	0.0046	0.02132	0.00319	0.02879	0.00119	0.03207	0.00349
	0.0516	0.00472	0.00945	0.00324	0.0224	0.00147	0.03128	0.00366
	0.04469	0.00479	0.02743	0.00329	0.00267	0.00148	0.03171	0.00382
	0.07206	0.00501	0.05253	0.00359	0.03668	0.00163	0.03783	0.00391
	0.05952	0.00516	0.0196	0.00374	0.02064	0.00167	0.04221	0.00424
	0.0621	0.00617	0.01968	0.00383	-0.00251	0.00172	0.01933	0.00441
	0.0481	0.00633	0.05573	0.00388	-0.0049	0.00166	0.04092	0.00442
	0.07638	0.00686	0.02767	0.00398	0.02695	0.00168	0.04123	0.00466
	0.05596	0.00698	0.01482	0.00407	0.01035	0.00169	0.03714	0.00493
	0.06407	0.00698	0.03856	0.00407	0.01242	0.00172	0.04607	0.00522
	0.06166	0.00753	0.05886	0.00435	0.04023	0.00175	0.03167	0.00526
	0.03995	0.00829	0.04351	0.00455	0.02409	0.00187	0.02561	0.00567
	0.04676	0.00899	0.04051	0.00542	0.02979	0.00216	0.03984	0.00575
	0.06054	0.0092	0.02941	0.00552	0.02476	0.00247	0.01729	0.00591
	0.04723	0.00923	0.04901	0.00562	0.02891	0.00268	0.03859	0.00592
	0.04818	0.00943	0.03963	0.00566	0.00424	0.00273	0.0392	0.00613
	0.05721	0.00976	0.03891	0.00616	0.01436	0.00274	0.04223	0.00628
	0.03471	0.0098	0.03554	0.00645	0.03022	0.00286	0.03864	0.0066
	0.03477	0.01028	0.02469	0.00684	0.01451	0.00296	0.02709	0.00693
	0.03001	0.01035	0.06478	0.00685	0.03192	0.00296	0.02579	0.00718
	0.05583	0.01048	0.03648	0.00702	0.04463	0.00359	0.01364	0.0072
	0.04686	0.01053	0.04328	0.00703	0.03219	0.00362	0.03323	0.00737
	0.07187	0.01066	0.02397	0.00704	0.02283	0.00364	0.01346	0.0074
	0.03918	0.01068	0.04126	0.00729	0.01048	0.00364	0.00865	0.00747
	0.05391	0.01088	0.01622	0.00736	0.00129	0.0037	0.01523	0.00755
	0.04331	0.0109	0.0482	0.00755	0.02346	0.00381	0.02734	0.00769
	0.07938	0.01173	0.04477	0.00812	0.03344	0.0039	4.4956e-06	0.00775
	0.04607	0.0118	0.03239	0.00832	0.01725	0.00403	0.0386	0.00775
	0.06077	0.01191	0.04853	0.00845	0.02858	0.0041	0.00432	0.00777
	0.04601	0.01204	0.05118	0.00863	0.0432	0.00447	0.04749	0.00781
	0.10225	0.01223	0.02922	0.00884	0.01964	0.00458	0.01831	0.00786
	0.07863	0.0124	0.04969	0.0091	0.02613	0.00462	0.03389	0.00815
	0.0615	0.01274	0.05314	0.00926	0.03557	0.00483	0.04	0.00826
	0.05397	0.01288	0.03566	0.00933	0.00063398	0.00483	0.03293	0.00876
	0.07927	0.01296	0.04905	0.0096	0.02333	0.00499	0.01835	0.00881
	0.08188	0.01328	0.05384	0.00996	0.03867	0.005	0.0458	0.00888
	0.09411	0.01517	0.04196	0.01015	0.01327	0.00529	0.02542	0.00904
	0.09753	0.01556	0.05291	0.01052	0.03754	0.00548	0.03677	0.00924
	0.07112	0.01599	0.04553	0.01053	0.01601	0.00558	0.03338	0.00947
	0.07061	0.01651	0.05578	0.01075	0.00987	0.00559	0.03756	0.00959
	0.0995	0.01671	0.05033	0.01121	0.01448	0.00565	0.02823	0.00992
	0.07119	0.01673	0.07242	0.0118	0.02213	0.00574	0.03099	0.01014
	0.07859	0.01786	0.04386	0.01186	0.02482	0.00585	0.01117	0.01024
	0.07127	0.01963	0.0617	0.01194	0.02435	0.00609	0.03569	0.01027
	0.074	0.02008	0.03705	0.01236	0.0133	0.00614	0.03422	0.0105
	0.07073	0.02017	0.0602	0.01264	0.02462	0.00617	0.00475	0.01058
	0.1017	0.02069	0.03434	0.01269	0.02943	0.00625	0.03599	0.01058
	0.04709	0.02096	0.03989	0.01342	0.04519	0.00628	0.03243	0.01083
	0.07326	0.02124	0.04437	0.01347	0.04585	0.00663	0.04272	0.01099
	0.05898	0.02184	0.06778	0.01407	0.02286	0.00669	0.01395	0.01124
	0.04412	0.02198	0.05396	0.0143	0.04642	0.00716	0.05088	0.01133
	0.0642	0.02216	0.03988	0.01431	0.03106	0.00727	0.01898	0.01151
	0.07341	0.02225	0.02931	0.01433	0.07776	0.00732	0.01937	0.01159
	0.04072	0.02229	0.04562	0.01434	0.03962	0.00772	0.02933	0.01177
	0.04932	0.02252	0.0697	0.01468	0.00996	0.00778	0.02613	0.01193
	0.07925	0.02283	0.02146	0.01486	0.05037	0.00789	0.0287	0.01206
	0.08905	0.02288	0.04887	0.01508	0.03248	0.00805	0.00364	0.01231
	0.09541	0.02305	0.06424	0.01513	0.04613	0.00861	0.00797	0.01232
	0.05466	0.02319	0.07607	0.01526	0.05339	0.00878	0.00963	0.01235
	0.05467	0.02338	0.08227	0.01544	0.05705	0.00924	0.0185	0.01236
	0.09996	0.02357	0.09204	0.01596	0.08083	0.00926	0.05147	0.01238
	0.06862	0.02427	0.04101	0.01677	0.03124	0.00929	0.02203	0.01245
	0.09911	0.02438	0.06459	0.01681	0.03702	0.0095	0.02995	0.01251
	0.08308	0.02462	0.07786	0.01756	0.03991	0.0099	0.03288	0.01312
	0.10234	0.02469	0.06885	0.01759	0.02537	0.0103	0.01156	0.01314
	0.09996	0.02583	0.08027	0.01785	0.06042	0.01066	0.01359	0.01318
	0.09975	0.02757	0.09941	0.01887	0.03549	0.01068	0.0286	0.01324
	0.08163	0.0285	0.0702	0.01908	0.03626	0.01086	0.04235	0.01324
	0.08437	0.0286	0.08512	0.01913	0.04218	0.01087	0.03723	0.01354
	0.10097	0.02866	0.07559	0.01921	0.02076	0.01093	0.04032	0.01372
	0.09408	0.02869	0.077	0.02132	0.07186	0.01113	0.03572	0.01399
	0.11134	0.0288	0.06552	0.02159	0.04834	0.01131	0.02102	0.01433
	0.0933	0.0302	0.05277	0.02187	0.04735	0.01157	0.03259	0.01434
	0.08905	0.03184	0.08467	0.02223	0.06905	0.01249	0.05357	0.01458
	0.10152	0.03249	0.0696	0.02232	0.04704	0.01258	0.04118	0.0146
	0.09459	0.03267	0.07345	0.02244	0.03401	0.01273	0.02252	0.0147
	0.12924	0.0332	0.04191	0.02326	0.0425	0.01296	0.03553	0.01503
	0.08161	0.0338	0.07041	0.02326	0.05972	0.0131	0.04337	0.01511
	0.10505	0.03388	0.06559	0.02387	0.01776	0.01348	0.03448	0.01562
	0.07472	0.03394	0.08042	0.02443	0.04335	0.01366	0.01438	0.01575
	0.07468	0.0342	0.05895	0.02456	0.05142	0.01369	0.0311	0.01578
	0.08292	0.03506	0.08511	0.0246	0.0578	0.01374	0.05583	0.01578
	0.11721	0.03515	0.06744	0.02472	0.06285	0.01422	0.04182	0.01579
	0.08444	0.03519	0.10004	0.02476	0.04919	0.01443	0.06762	0.01583
	0.09658	0.03579	0.05987	0.0248	0.05928	0.01475	0.03575	0.0169
	0.12153	0.03629	0.08416	0.02508	0.06387	0.01501	0.05247	0.01697
	0.08529	0.03642	0.08863	0.02679	0.05742	0.01614	0.03215	0.01718
	0.11379	0.03657	0.07833	0.02698	0.0096	0.01614	0.0479	0.01759
	0.11928	0.03778	0.08768	0.02741	0.04227	0.01622	0.04702	0.01787
	0.13143	0.03854	0.06316	0.02752	0.03642	0.01626	0.01657	0.01789
	0.13836	0.03858	0.08935	0.02768	0.05952	0.01649	0.01721	0.01793
	0.06884	0.0389	0.09291	0.02808	0.04717	0.01659	0.04029	0.0181
	0.11417	0.03916	0.10009	0.02813	0.05483	0.0169	0.03963	0.0186
	0.11007	0.04054	0.0983	0.02894	0.07413	0.01695	0.01865	0.01867
	0.13207	0.04238	0.10089	0.02935	0.06191	0.01697	0.00231	0.01878
	0.11896	0.04274	0.0943	0.03086	0.05672	0.01797	0.02021	0.01879
	0.12207	0.04292	0.10985	0.03099	0.07259	0.01824	0.03918	0.01881
	0.10828	0.04346	0.09479	0.03151	0.06175	0.0183	0.01685	0.01896
	0.12184	0.04563	0.07276	0.03199	0.09169	0.01913	0.03786	0.01898
	0.12209	0.04606	0.09539	0.03247	0.03365	0.01929	0.03971	0.01916
	0.10969	0.04615	0.09424	0.03404	0.06059	0.0195	0.02728	0.01955
	0.10991	0.04657	0.08069	0.03412	0.04872	0.01967	0.03684	0.0197
	0.1237	0.04756	0.07909	0.03448	0.06005	0.01982	0.01962	0.0198
	0.11453	0.04776	0.11539	0.03455	0.0618	0.02062	0.03539	0.01988
	0.12353	0.0498	0.10014	0.03503	0.08751	0.02067	0.0324	0.02007
	0.10897	0.0502	0.08975	0.03517	0.06569	0.02085	0.04522	0.02009
	0.09796	0.05062	0.07865	0.03553	0.06601	0.02123	0.055	0.02013
	0.10088	0.05158	0.10738	0.03572	0.08019	0.02149	0.04335	0.0207
	0.11129	0.05177	0.10667	0.03699	0.07637	0.02259	0.02206	0.02117
	0.08332	0.0521	0.08837	0.03779	0.08395	0.02265	0.05468	0.02129
	0.11459	0.05217	0.09277	0.03846	0.06474	0.0227	0.01432	0.02145
	0.09908	0.05218	0.09541	0.03876	0.07919	0.02337	0.03176	0.02145
	0.12668	0.05244	0.09491	0.03925	0.07982	0.02427	0.02142	0.02147
	0.11884	0.05268	0.10407	0.03951	0.06619	0.02436	0.04078	0.02169
	0.13674	0.05335	0.09123	0.0401	0.07335	0.025	0.04628	0.02182
	0.1064	0.05391	0.09826	0.04063	0.04749	0.02538	0.04447	0.02214
	0.11793	0.05462	0.12257	0.04146	0.06834	0.02567	0.04916	0.02228
	0.1173	0.05518	0.08987	0.04173	0.08131	0.02574	0.03398	0.02279
	0.12815	0.05552	0.10121	0.04184	0.05466	0.02601	0.04451	0.02281
	0.13453	0.05705	0.10091	0.04242	0.09202	0.02609	0.05636	0.02284
	0.12196	0.05804	0.08395	0.04267	0.05184	0.02674	0.05551	0.0232
	0.13246	0.05833	0.10094	0.04358	0.07712	0.02729	0.05507	0.02355
	0.13695	0.0588	0.10664	0.04374	0.05304	0.02748	0.07033	0.02382
	0.10821	0.05918	0.10483	0.04451	0.03763	0.02775	0.04003	0.02423
	0.14264	0.0595	0.13451	0.04472	0.07131	0.02779	0.05393	0.02446
	0.13844	0.05951	0.10835	0.04481	0.08716	0.02813	0.07352	0.02459
	0.1014	0.06062	0.11072	0.04538	0.06842	0.02862	0.08029	0.02486
	0.14856	0.0618	0.13452	0.04548	0.05339	0.02892	0.04181	0.02525
	0.15014	0.06279	0.10595	0.04644	0.08967	0.02907	0.06161	0.02562
	0.12696	0.06359	0.11704	0.04837	0.06142	0.02999	0.07397	0.02567
	0.1232	0.06377	0.1046	0.04883	0.08013	0.03008	0.05141	0.02673
	0.12949	0.06404	0.11777	0.04897	0.05441	0.03009	0.05151	0.02713
	0.13452	0.06615	0.12353	0.05079	0.07416	0.03074	0.07789	0.02732
	0.13817	0.06653	0.10307	0.05087	0.06966	0.03132	0.03382	0.02738
	0.15604	0.0681	0.10875	0.05132	0.10215	0.03174	0.04766	0.0275
	0.14751	0.06843	0.12186	0.05157	0.06604	0.03189	0.05323	0.02761
	0.12897	0.06878	0.09564	0.05205	0.08575	0.03205	0.07114	0.02783
	0.12857	0.06928	0.12248	0.05331	0.0675	0.03246	0.04299	0.0289
	0.13548	0.0694	0.10847	0.05338	0.06254	0.03246	0.04942	0.02895
	0.16304	0.0719	0.11251	0.05349	0.08637	0.03317	0.04757	0.02923
	0.11657	0.07203	0.12458	0.05376	0.0891	0.03349	0.04832	0.02963
	0.13615	0.07297	0.14223	0.05426	0.08102	0.03507	0.03584	0.02968
	0.13692	0.07365	0.12771	0.05484	0.0744	0.03513	0.04389	0.02989
	0.15927	0.07403	0.14152	0.05522	0.06367	0.03532	0.04822	0.03
	0.12619	0.0741	0.10867	0.05594	0.08398	0.03576	0.05243	0.03017
	0.13887	0.07478	0.12136	0.0578	0.07457	0.03581	0.0454	0.0306
	0.173	0.07554	0.12611	0.05802	0.08583	0.03612	0.06206	0.03108
	0.12975	0.07567	0.13973	0.05892	0.08458	0.03676	0.04074	0.03115
	0.1061	0.07675	0.15482	0.05917	0.07956	0.03745	0.03107	0.03116
	0.15641	0.07676	0.12744	0.05929	0.09245	0.03774	0.02456	0.03148
	0.14461	0.07706	0.1191	0.05952	0.11003	0.0383	0.04465	0.0315
	0.14442	0.07813	0.15885	0.05964	0.07156	0.03849	0.05614	0.03168
	0.17055	0.07889	0.12882	0.0609	0.0543	0.03899	0.03035	0.032
	0.17397	0.07926	0.14013	0.0627	0.07421	0.03912	0.03659	0.03238
	0.15323	0.07996	0.1334	0.06476	0.07476	0.03947	0.07013	0.03239
	0.15266	0.08105	0.14907	0.06516	0.08212	0.04039	0.02491	0.03244
	0.16259	0.08283	0.11313	0.06602	0.10134	0.04058	0.05222	0.03248
	0.16973	0.08361	0.12501	0.06613	0.06734	0.04093	0.03401	0.03262
	0.15598	0.08733	0.12204	0.06706	0.09029	0.04163	0.06167	0.03286
	0.14565	0.0874	0.1251	0.06815	0.07071	0.04164	0.06778	0.03311
	0.1349	0.0888	0.11586	0.06948	0.06394	0.04173	0.07042	0.03341
	0.14993	0.08914	0.13098	0.07008	0.08843	0.04256	0.07552	0.03378
	0.14865	0.09037	0.13882	0.07012	0.08038	0.0426	0.08466	0.03468
	0.14976	0.09091	0.12283	0.07019	0.1067	0.0426	0.06264	0.03501
	0.15903	0.09109	0.11274	0.07019	0.12707	0.04312	0.03712	0.03538
	0.14128	0.09122	0.13209	0.07138	0.08691	0.04332	0.08497	0.03542
	0.16255	0.09155	0.10288	0.07166	0.12138	0.04431	0.06285	0.03577
	0.13641	0.09389	0.13414	0.07189	0.08825	0.04455	0.06202	0.03672
	0.17527	0.0942	0.12485	0.07332	0.07405	0.04565	0.07046	0.03682
	0.1371	0.09433	0.11437	0.07484	0.10078	0.04622	0.03902	0.03707
	0.1801	0.09434	0.12217	0.07518	0.11264	0.04697	0.08821	0.03717
	0.14931	0.09492	0.11468	0.07526	0.09774	0.04701	0.06084	0.03742
	0.14051	0.09735	0.12737	0.07527	0.08449	0.04811	0.07734	0.03799
	0.13864	0.09737	0.13111	0.07571	0.11289	0.04822	0.0496	0.03807
	0.16887	0.09801	0.12352	0.07708	0.09107	0.049	0.05714	0.0388
	0.18622	0.09806	0.12795	0.07731	0.10551	0.04951	0.06643	0.03911
	0.14372	0.09854	0.12155	0.07845	0.07864	0.04953	0.04753	0.03936
	0.17517	0.09904	0.12611	0.07881	0.1344	0.04961	0.0628	0.03948
	0.1332	0.09928	0.14058	0.07928	0.10406	0.05013	0.07529	0.04006
	0.13628	0.09945	0.14817	0.07945	0.09834	0.05108	0.05508	0.04007
	0.20052	0.10084	0.11821	0.08013	0.10102	0.05255	0.08268	0.04031
	0.19039	0.10126	0.12317	0.08031	0.08175	0.05255	0.0517	0.04051
	0.15301	0.1021	0.14039	0.08242	0.11436	0.0528	0.05961	0.04126
	0.17435	0.10305	0.12016	0.08296	0.0969	0.05338	0.06895	0.04141
	0.16892	0.10311	0.12359	0.0833	0.11237	0.05345	0.07329	0.04237
	0.19515	0.10509	0.11791	0.08498	0.11098	0.05447	0.04796	0.04251
	0.1822	0.10622	0.14024	0.08535	0.10058	0.05607	0.05147	0.04265
	0.19244	0.10782	0.12199	0.0858	0.10323	0.05646	0.02107	0.04271
	0.18664	0.11039	0.11074	0.08623	0.11033	0.05665	0.06672	0.0428
	0.17409	0.11069	0.11995	0.08643	0.08038	0.05682	0.07023	0.04304
	0.19308	0.11195	0.13741	0.08748	0.08295	0.05688	0.05403	0.04387
	0.18492	0.11265	0.12294	0.08761	0.12236	0.05693	0.07067	0.04421
	0.16844	0.11532	0.13732	0.08872	0.0993	0.05792	0.05401	0.04433
	0.18527	0.11656	0.11475	0.08907	0.0999	0.05909	0.03952	0.04451
	0.17418	0.11817	0.13433	0.09037	0.12831	0.05978	0.06024	0.0447
	0.16813	0.11821	0.1115	0.09064	0.11687	0.05991	0.0649	0.04493
	0.18174	0.11842	0.12489	0.09068	0.09953	0.06003	0.08437	0.04503
	0.16234	0.11984	0.13635	0.09089	0.09031	0.06025	0.05677	0.04556
	0.17576	0.12044	0.11643	0.09333	0.09111	0.06094	0.07617	0.04575
	0.17679	0.1212	0.12848	0.09334	0.11523	0.06222	0.08896	0.04662
	0.17681	0.12209	0.13341	0.09365	0.09965	0.06275	0.06513	0.04666
	0.18025	0.12226	0.11997	0.09369	0.09211	0.06288	0.09917	0.04678
	0.20733	0.12256	0.13976	0.09378	0.11995	0.06308	0.0694	0.04693
	0.18035	0.12315	0.13922	0.09465	0.11709	0.06399	0.08555	0.04785
	0.18448	0.125	0.14091	0.09613	0.12618	0.06401	0.09075	0.04857
	0.17627	0.12592	0.13136	0.09619	0.09239	0.06451	0.06451	0.04917
	0.1688	0.12664	0.14229	0.09672	0.13269	0.06452	0.07995	0.0494
	0.18019	0.1271	0.14668	0.09772	0.12695	0.06655	0.06419	0.0503
	0.1836	0.12989	0.14692	0.09875	0.11609	0.06673	0.06993	0.05039
	0.17409	0.1307	0.15447	0.09879	0.14611	0.06824	0.09112	0.05045
	0.18219	0.13104	0.12119	0.09987	0.10637	0.069	0.0791	0.05047
	0.18648	0.13208	0.14357	0.1009	0.11663	0.0691	0.0924	0.05088
	0.18806	0.13264	0.14594	0.10217	0.1058	0.06945	0.07393	0.05204
	0.17781	0.13303	0.13295	0.10277	0.1163	0.0698	0.08342	0.05279
	0.19832	0.13304	0.13492	0.10394	0.13597	0.07005	0.07205	0.05279
	0.19208	0.13324	0.1391	0.10425	0.11482	0.07266	0.06217	0.05287
	0.20972	0.13697	0.14724	0.1049	0.09389	0.07373	0.07649	0.05365
	0.18987	0.13714	0.13673	0.10527	0.10557	0.0738	0.06	0.05387
	0.19957	0.1374	0.14534	0.10594	0.10873	0.07382	0.06952	0.05422
	0.17154	0.14016	0.15192	0.10613	0.11592	0.07396	0.08051	0.05422
	0.17881	0.1406	0.14883	0.10792	0.13088	0.07413	0.09501	0.05484
	0.19197	0.14257	0.14658	0.10889	0.12001	0.07413	0.06388	0.05529
	0.16772	0.14347	0.12682	0.10961	0.10803	0.07644	0.08192	0.0558
	0.20974	0.14512	0.15753	0.11048	0.11353	0.07659	0.05235	0.05601
	0.18958	0.14594	0.1354	0.11086	0.12105	0.07664	0.10024	0.05631
	0.17182	0.14616	0.14181	0.11139	0.13463	0.0768	0.07877	0.05671
	0.19799	0.14635	0.12966	0.11204	0.11199	0.07787	0.06686	0.05672
	0.18287	0.14645	0.15226	0.1125	0.1292	0.07803	0.06865	0.0579
	0.17819	0.14669	0.13611	0.11358	0.14256	0.07847	0.06131	0.05834
	0.21016	0.1468	0.1724	0.11432	0.11815	0.07969	0.08915	0.05844
	0.18925	0.1473	0.14493	0.11483	0.12663	0.0806	0.06864	0.05845
	0.20462	0.15045	0.17116	0.11559	0.14051	0.08114	0.07227	0.05864
	0.2258	0.15145	0.1507	0.11583	0.11193	0.08242	0.08313	0.05908
	0.20968	0.15188	0.14069	0.11617	0.13261	0.08259	0.08332	0.05991
	0.22974	0.15213	0.12744	0.11628	0.10952	0.08296	0.06789	0.06011
	0.21065	0.15296	0.14872	0.11896	0.12552	0.08391	0.0845	0.06027
	0.1993	0.1533	0.17541	0.11985	0.13029	0.08421	0.06492	0.06134
	0.18649	0.15371	0.14149	0.12063	0.13236	0.08472	0.07076	0.06146
	0.22024	0.1562	0.14886	0.12111	0.11876	0.08643	0.08523	0.06162
	0.2364	0.15636	0.14305	0.12125	0.13488	0.08679	0.06494	0.06201
	0.214	0.15921	0.14857	0.12208	0.14396	0.08686	0.07991	0.06225
	0.22271	0.1613	0.16003	0.12272	0.11035	0.08764	0.08942	0.06282
	0.20822	0.16206	0.16428	0.12317	0.11154	0.08794	0.07365	0.06293
	0.22313	0.16464	0.1744	0.1255	0.14133	0.0886	0.07277	0.06375
	0.20785	0.16641	0.16243	0.12592	0.12627	0.08906	0.07853	0.06397
	0.2093	0.16713	0.14914	0.12609	0.12693	0.09099	0.08614	0.06412
	0.21393	0.16909	0.13819	0.12793	0.11069	0.09167	0.09124	0.06487
	0.2123	0.17088	0.15914	0.12821	0.13953	0.09214	0.07883	0.0649
	0.20119	0.17128	0.16191	0.12877	0.12295	0.0923	0.10038	0.06501
	0.21495	0.1713	0.15601	0.13025	0.10947	0.09283	0.10259	0.06555
	0.19922	0.17599	0.14878	0.13173	0.13955	0.09287	0.09145	0.06697
	0.18326	0.1768	0.16684	0.13229	0.11418	0.09353	0.09241	0.06748
	0.18656	0.17965	0.16919	0.13305	0.13393	0.09475	0.0602	0.06789
	0.19892	0.18016	0.14304	0.1332	0.11174	0.09589	0.08566	0.0683
	0.17956	0.18101	0.14774	0.13323	0.12838	0.09624	0.09222	0.06856
	0.18395	0.18147	0.17491	0.13426	0.14992	0.09664	0.05454	0.06914
	0.18668	0.18148	0.1597	0.13517	0.11745	0.09671	0.07399	0.06941
	0.17607	0.18166	0.13376	0.13566	0.12458	0.09738	0.0862	0.06943
	0.22898	0.18244	0.16197	0.13731	0.12108	0.09813	0.09557	0.07032
	0.22039	0.18253	0.16748	0.13765	0.14044	0.09824	0.07858	0.07055
	0.17357	0.18327	0.17185	0.13799	0.12188	0.10054	0.06612	0.07068
	0.206	0.18399	0.1806	0.13805	0.12718	0.10079	0.09014	0.07101
	0.17	0.18413	0.14373	0.13881	0.13447	0.10114	0.11427	0.07164
	0.18395	0.18419	0.17761	0.13955	0.11682	0.10199	0.0886	0.07165
	0.19819	0.18467	0.17129	0.14145	0.13859	0.10303	0.10027	0.0717
	0.18519	0.18502	0.16316	0.14345	0.12964	0.10313	0.07205	0.07395
	0.18927	0.18531	0.16385	0.14411	0.11753	0.10314	0.08768	0.07398
	0.23568	0.18532	0.15733	0.14578	0.10779	0.10419	0.09248	0.07421
	0.17655	0.18771	0.17083	0.14619	0.1178	0.10536	0.06178	0.07461
	0.2072	0.18924	0.15396	0.14763	0.12817	0.10543	0.07326	0.07526
	0.2453	0.18966	0.14595	0.14782	0.13251	0.10589	0.07714	0.07541
	0.21898	0.1912	0.16707	0.14833	0.13397	0.10647	0.07441	0.07591
	0.22754	0.19225	0.15638	0.14886	0.10889	0.10647	0.07821	0.07609
	0.2018	0.19229	0.16867	0.14979	0.13277	0.10747	0.08301	0.07661
	0.21568	0.19372	0.14914	0.1515	0.13293	0.10813	0.09675	0.07696
	0.23233	0.1951	0.15983	0.15168	0.12545	0.10943	0.0628	0.07706
	0.23391	0.19981	0.16116	0.15231	0.12856	0.11035	0.07649	0.07726
	0.22681	0.20007	0.16422	0.1529	0.12165	0.11047	0.10302	0.07763
	0.23881	0.20049	0.16985	0.15296	0.14444	0.11066	0.08407	0.07792
	0.2135	0.20262	0.1695	0.15394	0.13129	0.11085	0.08511	0.07886
	0.20785	0.20298	0.16945	0.15497	0.13822	0.11203	0.08668	0.07922
	0.23948	0.20469	0.1654	0.15824	0.15214	0.11257	0.07274	0.08016
	0.22859	0.2048	0.15351	0.15828	0.14148	0.11258	0.10168	0.08022
	0.23021	0.20551	0.15797	0.15851	0.13715	0.11541	0.07739	0.08036
	0.24056	0.20932	0.17433	0.15899	0.16227	0.11558	0.08271	0.08052
	0.22591	0.20992	0.16611	0.15919	0.12474	0.1157	0.10179	0.08082
	0.22465	0.21246	0.13971	0.15938	0.14926	0.11582	0.10714	0.08117
	0.23276	0.21275	0.17885	0.1596	0.135	0.11625	0.10402	0.08248
	0.21878	0.21282	0.19691	0.16154	0.15571	0.11737	0.07654	0.0832
	0.22501	0.21672	0.16372	0.16481	0.14899	0.11875	0.12951	0.08337
	0.22844	0.21699	0.1468	0.16484	0.13954	0.12107	0.09099	0.08366
	0.23862	0.22002	0.14934	0.16516	0.13355	0.12109	0.08767	0.08424
	0.22717	0.22006	0.17565	0.1656	0.15655	0.12134	0.08881	0.08458
	0.2297	0.22032	0.14472	0.16629	0.13151	0.1224	0.1082	0.08499
	0.20535	0.22119	0.17838	0.16633	0.13706	0.12252	0.11235	0.08543
	0.2133	0.22187	0.17793	0.16735	0.15491	0.12332	0.0947	0.08687
	0.21464	0.22224	0.18344	0.16786	0.1613	0.12338	0.09828	0.08716
	0.22752	0.22407	0.18819	0.17037	0.14199	0.12357	0.10455	0.08735
	0.22528	0.22565	0.19451	0.17061	0.15974	0.12504	0.12159	0.08808
	0.23788	0.22828	0.17221	0.17138	0.16709	0.12659	0.12519	0.08869
	0.22026	0.22867	0.16509	0.17143	0.13372	0.1283	0.09311	0.08901
	0.22693	0.22914	0.18968	0.17255	0.11492	0.12875	0.0843	0.08905
	0.21796	0.22986	0.19795	0.17262	0.13147	0.12904	0.11347	0.08986
	0.23188	0.23091	0.19102	0.17601	0.14816	0.12922	0.09315	0.09176
	0.21379	0.2318	0.1798	0.17654	0.15046	0.12995	0.10096	0.09191
	0.22739	0.23353	0.20416	0.17821	0.14888	0.13077	0.07632	0.09221
	0.23457	0.23497	0.18507	0.17882	0.14995	0.1316	0.08925	0.09275
	0.22572	0.23534	0.17336	0.17959	0.1752	0.13172	0.12011	0.09285
	0.26982	0.23717	0.17644	0.18097	0.15443	0.1319	0.1049	0.0929
	0.23814	0.23734	0.18751	0.18146	0.14839	0.13349	0.08193	0.09352
	0.2201	0.23809	0.19423	0.1832	0.17469	0.13403	0.09821	0.09426
	0.22903	0.23844	0.17635	0.18411	0.16277	0.13425	0.12173	0.09463
	0.24374	0.24002	0.19531	0.18583	0.15727	0.13686	0.09738	0.09529
	0.23743	0.2403	0.16896	0.18595	0.1715	0.13777	0.10834	0.09602
	0.22934	0.24095	0.20077	0.18615	0.1613	0.13795	0.0742	0.09609
	0.27121	0.24431	0.17776	0.18714	0.14694	0.13865	0.10148	0.09679
	0.25339	0.24433	0.19189	0.18855	0.17345	0.13876	0.10061	0.09732
	0.23336	0.24456	0.16104	0.18884	0.1724	0.13988	0.10176	0.09776
	0.25629	0.24716	0.19473	0.19103	0.17477	0.14086	0.11015	0.09788
	0.26929	0.24737	0.17664	0.19168	0.17593	0.14166	0.12615	0.09862
	0.2285	0.24748	0.18211	0.19171	0.16475	0.14435	0.11689	0.09986
	0.23945	0.24954	0.19493	0.19293	0.17166	0.14555	0.08275	0.09997
	0.28851	0.2499	0.21006	0.19331	0.16357	0.14564	0.08732	0.10013
	0.27898	0.25052	0.19599	0.19414	0.14026	0.14635	0.11116	0.10117
	0.26831	0.25175	0.17985	0.19416	0.1729	0.1474	0.09034	0.10168
	0.25553	0.25366	0.19791	0.19624	0.16251	0.14754	0.11029	0.1018
	0.27511	0.2566	0.21178	0.19852	0.13847	0.14756	0.10633	0.10257
	0.27931	0.25766	0.20171	0.19887	0.19334	0.14925	0.10767	0.10305
	0.27334	0.26141	0.18123	0.19991	0.17302	0.14967	0.11323	0.10384
	0.2634	0.2661	0.18179	0.20067	0.15508	0.15021	0.0925	0.10435
	0.25897	0.26871	0.19893	0.20163	0.15837	0.15073	0.1132	0.1044
	0.26524	0.26879	0.21373	0.2017	0.17202	0.15288	0.11217	0.10515
	0.26255	0.27069	0.19752	0.20306	0.1746	0.15329	0.10775	0.10673
	0.26331	0.27181	0.20933	0.20364	0.18335	0.15356	0.07565	0.10739
	0.2508	0.27183	0.19571	0.20697	0.14073	0.15419	0.07818	0.10757
	0.26398	0.27468	0.21485	0.20706	0.17935	0.15634	0.11579	0.10767
	0.25664	0.27592	0.19781	0.20776	0.17152	0.15642	0.09	0.10799
	0.24713	0.27803	0.21643	0.20804	0.15669	0.15726	0.11682	0.1082
	0.2616	0.27869	0.18344	0.21081	0.19882	0.15743	0.08651	0.10857
	0.26029	0.28051	0.20174	0.21149	0.17402	0.15894	0.12071	0.10869
	0.24683	0.28071	0.21363	0.21189	0.19535	0.1591	0.12433	0.11031
	0.25072	0.28091	0.20246	0.21239	0.16563	0.15914	0.10327	0.11082
	0.26403	0.28183	0.21316	0.21317	0.1758	0.1626	0.08873	0.11108
	0.27115	0.28353	0.23955	0.21401	0.17246	0.16413	0.11874	0.11167
	0.27593	0.28379	0.22353	0.21512	0.17417	0.16475	0.09381	0.11236
	0.25445	0.28383	0.2046	0.21591	0.16129	0.16481	0.11408	0.11257
	0.29461	0.28445	0.20593	0.2168	0.17816	0.16573	0.12841	0.1131
	0.27719	0.28567	0.21927	0.21907	0.17798	0.16669	0.11094	0.11335
	0.28006	0.28707	0.21602	0.22179	0.16049	0.16721	0.1308	0.11476
	0.24924	0.28795	0.22371	0.22183	0.17247	0.16832	0.10343	0.11558
	0.24836	0.28918	0.20825	0.22192	0.15783	0.17064	0.08269	0.11615
	0.28438	0.29036	0.21396	0.22467	0.15681	0.17166	0.13238	0.11676
	0.30412	0.29216	0.23238	0.22501	0.16496	0.17225	0.11291	0.11676
	0.2876	0.29321	0.21473	0.22663	0.14273	0.17263	0.09833	0.11695
	0.28788	0.29532	0.2037	0.22748	0.14471	0.17345	0.11704	0.1183
	0.27541	0.29549	0.23306	0.22891	0.13259	0.17367	0.08323	0.11881
	0.29557	0.29743	0.21488	0.23095	0.15569	0.174	0.10227	0.11977
	0.29805	0.29916	0.20032	0.23167	0.15683	0.17441	0.10707	0.12005
	0.28459	0.3058	0.21756	0.233	0.16328	0.1748	0.08154	0.12032
	0.2999	0.30604	0.2268	0.23376	0.17385	0.17627	0.1004	0.1208
	0.28066	0.30849	0.23049	0.23438	0.15643	0.1764	0.10192	0.12117
	0.28308	0.31005	0.18167	0.23521	0.18227	0.17643	0.11354	0.12156
	0.28691	0.31254	0.20178	0.23655	0.15083	0.17782	0.09295	0.12212
	0.27239	0.31269	0.21798	0.23964	0.17051	0.17882	0.10972	0.12233
	0.28859	0.31372	0.21366	0.24165	0.17172	0.17993	0.13196	0.1228
	0.313	0.31405	0.1899	0.24181	0.1807	0.17998	0.10367	0.12375
	0.2819	0.31733	0.192	0.24225	0.18593	0.18056	0.09128	0.1239
	0.28372	0.31828	0.19577	0.24231	0.1842	0.18202	0.10759	0.12482
	0.28764	0.3207	0.21311	0.2434	0.19858	0.18218	0.11484	0.12494
	0.27573	0.32213	0.20057	0.24442	0.21688	0.1829	0.13365	0.12581
	0.27417	0.3236	0.21335	0.24537	0.16988	0.1848	0.104	0.12621
	0.28778	0.3247	0.21661	0.24603	0.18787	0.18503	0.09992	0.1269
	0.28924	0.32588	0.19725	0.24701	0.19435	0.18719	0.09929	0.1281
	0.28626	0.32842	0.21244	0.24958	0.21956	0.18863	0.1193	0.12811
	0.28715	0.32936	0.20376	0.24981	0.19064	0.18896	0.10452	0.12833
	0.30613	0.32941	0.21625	0.25014	0.19558	0.18969	0.12416	0.12854
	0.29905	0.32978	0.18966	0.25123	0.17998	0.19214	0.11941	0.12952
	0.28735	0.33215	0.21262	0.25253	0.19928	0.19407	0.09803	0.13124
	0.27899	0.3336	0.21092	0.25444	0.18471	0.19424	0.09946	0.13151
	0.29442	0.33842	0.19588	0.25448	0.18957	0.19444	0.10282	0.13181
	0.28387	0.33884	0.21569	0.25467	0.18641	0.19732	0.09973	0.13244
	0.29789	0.34074	0.21734	0.25638	0.17367	0.19816	0.12991	0.13256
	0.30791	0.34099	0.23129	0.25692	0.18322	0.19904	0.11078	0.13288
	0.28023	0.34114	0.21931	0.25765	0.17319	0.1996	0.10073	0.13292
	0.30068	0.342	0.23166	0.25851	0.19124	0.19985	0.11375	0.134
	0.28835	0.34223	0.19887	0.25861	0.18402	0.19986	0.11108	0.13552
	0.27907	0.34274	0.21849	0.26181	0.18809	0.20132	0.09679	0.13576
	0.30912	0.34304	0.22167	0.26258	0.17982	0.20339	0.1161	0.13578
	0.306	0.34777	0.21679	0.2646	0.17882	0.20424	0.13896	0.13648
	0.3038	0.35032	0.23758	0.26477	0.17754	0.20499	0.07654	0.13655
	0.31446	0.35049	0.21677	0.26584	0.19075	0.20589	0.10044	0.13723
	0.29242	0.35118	0.21707	0.26686	0.18078	0.20593	0.09575	0.1378
	0.32456	0.3516	0.22128	0.26865	0.1983	0.2072	0.09896	0.1388
	0.30078	0.35365	0.22211	0.27002	0.1636	0.20762	0.09399	0.13981
	0.31178	0.35409	0.24606	0.2705	0.18351	0.20785	0.1115	0.13987
	0.32763	0.35581	0.22133	0.27222	0.2137	0.21129	0.10113	0.14001
	0.32101	0.35581	0.21479	0.27223	0.19813	0.21168	0.07759	0.14023
	0.32533	0.35952	0.22611	0.27259	0.17017	0.21185	0.09934	0.14105
	0.33215	0.35958	0.24593	0.27341	0.17733	0.21225	0.10512	0.14123
	0.33983	0.36181	0.2254	0.27569	0.16918	0.21264	0.12802	0.14123
	0.33279	0.36195	0.23559	0.27661	0.1723	0.21362	0.10656	0.14175
	0.34923	0.36399	0.23273	0.27947	0.21259	0.21422	0.13622	0.14326
	0.34038	0.365	0.23564	0.28042	0.19844	0.21446	0.11667	0.14382
	0.33718	0.372	0.26339	0.28104	0.19969	0.21705	0.09981	0.14402
	0.34361	0.37883	0.20914	0.28272	0.19705	0.21853	0.08599	0.14428
	0.33256	0.37921	0.23556	0.28284	0.19334	0.21998	0.1414	0.14512
	0.32806	0.3793	0.2264	0.28326	0.20991	0.22	0.11483	0.14523
	0.33585	0.38015	0.23998	0.28364	0.19766	0.22052	0.11821	0.14565
	0.32066	0.38037	0.2466	0.28587	0.20015	0.22234	0.11539	0.14725
	0.33134	0.38739	0.22881	0.29103	0.20701	0.22279	0.1017	0.14867
	0.32669	0.38781	0.23308	0.29132	0.20842	0.22374	0.1123	0.1487
	0.32875	0.39045	0.23378	0.29247	0.20326	0.22715	0.11452	0.14907
	0.33065	0.39075	0.22451	0.29533	0.21963	0.2274	0.11764	0.14965
	0.33979	0.39075	0.19991	0.29534	0.1834	0.22821	0.07216	0.14994
	0.34087	0.39225	0.23212	0.29621	0.18767	0.22827	0.11309	0.15066
	0.34485	0.39341	0.22117	0.29683	0.19594	0.22927	0.11725	0.15107
	0.32357	0.3955	0.2224	0.2988	0.2068	0.2305	0.08869	0.15149
	0.33386	0.39984	0.23705	0.29945	0.20131	0.23233	0.10678	0.15212
	0.33044	0.40257	0.24236	0.2999	0.19558	0.23402	0.13425	0.15227
	0.33214	0.40493	0.22157	0.30087	0.19481	0.23486	0.11214	0.15246
	0.32674	0.40615	0.21533	0.30108	0.20235	0.23552	0.08813	0.15408
	0.34013	0.40655	0.24144	0.30438	0.21819	0.23588	0.10335	0.15436
	0.32918	0.40857	0.23046	0.30517	0.19187	0.23621	0.1084	0.15466
	0.33253	0.41114	0.25364	0.30614	0.19879	0.23718	0.12899	0.15525
	0.31667	0.41207	0.21482	0.30624	0.21311	0.23798	0.11029	0.15566
	0.3257	0.41507	0.21563	0.30672	0.21319	0.23922	0.09466	0.15598
	0.3289	0.41554	0.25938	0.30679	0.2289	0.24083	0.11475	0.15659
	0.34809	0.41601	0.24063	0.30679	0.20306	0.24223	0.13272	0.15696
	0.33049	0.41719	0.20784	0.31154	0.20403	0.24285	0.11616	0.15729
	0.33291	0.41952	0.25811	0.31208	0.21641	0.24377	0.12273	0.15829
	0.32513	0.42137	0.24867	0.31263	0.23563	0.24392	0.10892	0.15962
	0.31441	0.42199	0.23698	0.31299	0.22127	0.24463	0.12182	0.15994
	0.33887	0.42691	0.22909	0.31344	0.21241	0.24924	0.12717	0.1603
	0.35183	0.42718	0.25256	0.31717	0.23549	0.24977	0.10575	0.16038
	0.32647	0.4277	0.25769	0.31761	0.21256	0.25019	0.12654	0.16097
	0.3212	0.42776	0.22956	0.32002	0.19281	0.25137	0.15033	0.16108
	0.33277	0.42814	0.22439	0.32008	0.21163	0.25174	0.1239	0.16202
	0.33853	0.43031	0.26541	0.32163	0.22479	0.25297	0.13836	0.16275
	0.31988	0.43144	0.24491	0.32183	0.24184	0.25429	0.12011	0.16516
	0.33738	0.43511	0.23051	0.32549	0.18136	0.25529	0.10333	0.16556
	0.34009	0.43615	0.23633	0.32564	0.2141	0.2556	0.11699	0.16588
	0.34622	0.43645	0.26819	0.32686	0.2094	0.25737	0.1251	0.16603
	0.3476	0.43778	0.24424	0.32708	0.23272	0.25982	0.13187	0.16735
	0.35169	0.43879	0.25013	0.32739	0.20782	0.26032	0.10981	0.16752
	0.35119	0.4408	0.2428	0.33032	0.2099	0.26079	0.10824	0.16812
	0.35254	0.44321	0.27119	0.33281	0.216	0.26126	0.12526	0.16841
	0.35874	0.44341	0.24367	0.33298	0.22811	0.26216	0.10694	0.17001
	0.35411	0.44926	0.23714	0.33547	0.22147	0.26424	0.1307	0.17033
	0.33362	0.45595	0.2436	0.33624	0.24516	0.26506	0.1154	0.17052
	0.3415	0.45614	0.27315	0.33673	0.21555	0.26734	0.10684	0.17057
	0.34118	0.45865	0.22872	0.33815	0.20925	0.26754	0.11657	0.17165
	0.34332	0.46065	0.257	0.33842	0.22687	0.26948	0.11741	0.17227
	0.33622	0.46226	0.24728	0.33876	0.20251	0.27005	0.11085	0.17304
	0.32199	0.46472	0.26226	0.3408	0.23117	0.2712	0.12065	0.17308
	0.32887	0.46809	0.27205	0.34245	0.22132	0.27136	0.11343	0.17406
	0.33618	0.46827	0.26674	0.34515	0.234	0.27551	0.14627	0.17406
	0.32819	0.46997	0.24617	0.3463	0.21615	0.27597	0.13263	0.17414
	0.33939	0.47101	0.23241	0.34769	0.20387	0.27619	0.1064	0.17498
	0.33228	0.47205	0.26748	0.349	0.2108	0.27764	0.12097	0.17619
	0.32036	0.47233	0.25085	0.34964	0.19903	0.27765	0.12881	0.17691
	0.34051	0.47247	0.2639	0.35105	0.21296	0.27974	0.12553	0.17782
	0.31334	0.47792	0.24426	0.35226	0.21663	0.28037	0.09792	0.1781
	0.33009	0.47866	0.27095	0.35368	0.21444	0.28166	0.1132	0.17897
	0.33249	0.48049	0.24863	0.35555	0.2082	0.28344	0.14721	0.1795
	0.32752	0.48083	0.26891	0.35587	0.2168	0.28391	0.13367	0.17955
	0.3349	0.48203	0.26853	0.3574	0.23086	0.28431	0.11466	0.17992
	0.34365	0.48221	0.24213	0.35822	0.21546	0.28541	0.09995	0.18029
	0.34929	0.48509	0.25826	0.36219	0.19924	0.28562	0.11557	0.18191
	0.34209	0.48525	0.25035	0.36277	0.22166	0.28723	0.13063	0.18222
	0.37863	0.48688	0.25152	0.36542	0.22565	0.28775	0.14339	0.18224
	0.32589	0.48787	0.26484	0.36674	0.23708	0.29129	0.11431	0.18257
	0.36156	0.48878	0.25131	0.36693	0.21405	0.29167	0.12985	0.18434
	0.31532	0.48889	0.26969	0.36724	0.20155	0.29246	0.11843	0.18437
	0.33739	0.49209	0.23558	0.36768	0.21214	0.29273	0.13066	0.18498
	0.34076	0.4922	0.24479	0.36888	0.2358	0.29332	0.13504	0.18536
	0.34403	0.49325	0.29488	0.37247	0.23847	0.29493	0.12231	0.1868
	0.36979	0.49675	0.25284	0.37337	0.20356	0.29507	0.14164	0.18729
	0.35995	0.49784	0.27523	0.37338	0.22842	0.29805	0.11779	0.18766
	0.34184	0.49941	0.2464	0.3735	0.23687	0.29936	0.1353	0.18854
	0.36386	0.50513	0.26497	0.37364	0.26029	0.29956	0.1126	0.18862
	0.34771	0.50809	0.254	0.37454	0.19993	0.29956	0.12616	0.18967
	0.36621	0.5103	0.28083	0.3773	0.22535	0.29978	0.14833	0.1897
	0.34495	0.51085	0.25479	0.37894	0.23227	0.3015	0.12719	0.19033
	0.3544	0.51085	0.27978	0.38282	0.24289	0.30356	0.14745	0.19217
	0.36739	0.51254	0.27132	0.38314	0.25079	0.30514	0.15361	0.19286
	0.35088	0.51453	0.30634	0.38477	0.23287	0.30676	0.10768	0.1932
	0.35916	0.51795	0.29635	0.38488	0.25344	0.30881	0.11116	0.19381
	0.36433	0.52143	0.278	0.38535	0.23666	0.3099	0.10139	0.19387
	0.3571	0.52218	0.25236	0.38571	0.22321	0.31096	0.14401	0.1952
	0.36656	0.5228	0.24602	0.3861	0.25566	0.31128	0.11631	0.19573
	0.34808	0.52478	0.27805	0.38647	0.26155	0.312	0.12225	0.19597
	0.35727	0.52857	0.30129	0.39109	0.23345	0.31315	0.17085	0.19699
	0.35486	0.532	0.30994	0.39111	0.23834	0.31726	0.12187	0.1976
	0.35782	0.53243	0.27277	0.39431	0.2338	0.31868	0.1185	0.19829
	0.36907	0.53594	0.26458	0.39714	0.24182	0.3196	0.122	0.19868
	0.35814	0.53704	0.28382	0.3988	0.25521	0.31967	0.12381	0.1991
	0.34829	0.53751	0.29757	0.399	0.23461	0.31971	0.16176	0.1997
	0.35158	0.53858	0.29932	0.40034	0.23343	0.3221	0.13816	0.20004
	0.35311	0.54164	0.27365	0.40264	0.25034	0.32229	0.11045	0.20224
	0.35555	0.5441	0.31357	0.40339	0.24325	0.32474	0.13043	0.20244
	0.3803	0.54672	0.28607	0.40515	0.2625	0.32539	0.15547	0.20281
	0.35808	0.54708	0.28253	0.40742	0.24162	0.32626	0.13951	0.20318
	0.35029	0.54788	0.27545	0.41023	0.23123	0.32874	0.11989	0.20368
	0.35277	0.55025	0.28722	0.41122	0.24173	0.33047	0.14494	0.20436
	0.35679	0.55058	0.29361	0.41125	0.24159	0.33184	0.13133	0.20596
	0.36509	0.55104	0.28463	0.41596	0.21336	0.33226	0.1184	0.20732
	0.35386	0.55345	0.30961	0.41604	0.24465	0.33242	0.13389	0.20744
	0.37113	0.55578	0.27548	0.41712	0.25248	0.33274	0.12211	0.20764
	0.36177	0.55818	0.30628	0.41875	0.26978	0.33391	0.14048	0.20774
	0.36859	0.56178	0.27638	0.41934	0.23246	0.33772	0.1488	0.20877
	0.37278	0.56238	0.28239	0.42022	0.222	0.33873	0.13052	0.20921
	0.37558	0.5655	0.27464	0.4211	0.24848	0.33932	0.14644	0.20978
	0.3533	0.56562	0.29089	0.42397	0.24636	0.34094	0.14479	0.21067
	0.38128	0.5658	0.29922	0.42481	0.21839	0.341	0.14678	0.21231
	0.40076	0.57081	0.27979	0.42761	0.24187	0.34299	0.11944	0.21317
	0.35937	0.57122	0.31202	0.42815	0.24761	0.34317	0.14031	0.2135
	0.3441	0.57136	0.3042	0.42839	0.25504	0.34612	0.15781	0.2138
	0.38764	0.57289	0.28824	0.42901	0.24235	0.34614	0.09773	0.21497
	0.36871	0.57474	0.27946	0.43176	0.22588	0.3478	0.14918	0.21521
	0.37748	0.57495	0.3044	0.432	0.24863	0.35025	0.12061	0.21543
	0.36289	0.5789	0.29546	0.43576	0.24022	0.35038	0.13412	0.21677
	0.38961	0.57895	0.30673	0.43766	0.22144	0.35072	0.13344	0.21744
	0.39212	0.58061	0.28794	0.4401	0.2533	0.35222	0.14788	0.21779
	0.39277	0.58336	0.30748	0.44078	0.24069	0.35283	0.15508	0.21811
	0.40706	0.58534	0.27833	0.44126	0.27034	0.35458	0.12549	0.21857
	0.39364	0.58548	0.31087	0.44192	0.24027	0.35564	0.13061	0.22042
	0.41273	0.58601	0.29498	0.44193	0.24481	0.3563	0.14577	0.22061
	0.41488	0.59187	0.31131	0.44365	0.2687	0.35868	0.15726	0.2207
	0.38734	0.59199	0.29658	0.44895	0.23377	0.35928	0.12184	0.22156
	0.4026	0.59349	0.30131	0.44971	0.25359	0.35959	0.15422	0.22292
	0.39636	0.6032	0.30689	0.44973	0.26263	0.36254	0.15262	0.22387
	0.39851	0.60497	0.30055	0.45321	0.23837	0.36531	0.1131	0.22455
	0.39837	0.60675	0.32595	0.45416	0.25328	0.36554	0.11678	0.22459
	0.39837	0.61036	0.29991	0.45453	0.25938	0.36569	0.12858	0.22608
	0.38781	0.61378	0.30576	0.45521	0.27017	0.36686	0.13488	0.22627
	0.39854	0.61407	0.30486	0.45698	0.27724	0.36886	0.12111	0.22772
	0.3936	0.61495	0.30415	0.46085	0.24901	0.36925	0.12895	0.22776
	0.39108	0.62015	0.31479	0.46157	0.25153	0.37171	0.12873	0.22923
	0.38595	0.62359	0.32815	0.46216	0.25192	0.37509	0.11271	0.22947
	0.38817	0.62588	0.31531	0.46351	0.25403	0.37633	0.12512	0.22992
	0.38985	0.6262	0.29698	0.46435	0.25935	0.37635	0.12842	0.23045
	0.39954	0.62628	0.31392	0.46882	0.23924	0.3767	0.09008	0.23057
	0.39363	0.62648	0.30749	0.46907	0.27017	0.3777	0.14632	0.23092
	0.40374	0.62714	0.30875	0.47183	0.25696	0.37819	0.14931	0.23227
	0.37161	0.63237	0.3239	0.47553	0.2629	0.38038	0.17567	0.2325
	0.38861	0.63755	0.29369	0.47651	0.26335	0.38185	0.1	0.23299
	0.39656	0.63758	0.30101	0.47657	0.25777	0.38479	0.10677	0.23301
	0.38575	0.63779	0.30409	0.47825	0.26434	0.38516	0.1457	0.23348
	0.39737	0.63958	0.29395	0.47916	0.26875	0.38578	0.11308	0.23401
	0.40709	0.64158	0.29327	0.48398	0.24555	0.38581	0.13071	0.23606
	0.38336	0.64219	0.30259	0.48438	0.24667	0.39068	0.14063	0.23682
	0.39182	0.64404	0.29212	0.4854	0.25199	0.39085	0.1483	0.23698
	0.40544	0.64737	0.30227	0.48579	0.24991	0.39251	0.12617	0.23701
	0.3895	0.64752	0.29922	0.48807	0.24504	0.39396	0.14127	0.23833
	0.39749	0.64865	0.31471	0.48898	0.26985	0.39439	0.15234	0.23913
	0.41215	0.64942	0.29882	0.4896	0.25383	0.39539	0.13676	0.2393
	0.41449	0.65166	0.29577	0.49188	0.24055	0.39568	0.1549	0.23978
	0.41672	0.65327	0.28668	0.49681	0.23789	0.39707	0.13131	0.24224
	0.39848	0.6539	0.29572	0.49716	0.25281	0.39915	0.1265	0.24302
	0.42045	0.65493	0.30487	0.49757	0.25626	0.39957	0.14371	0.24311
	0.42392	0.65689	0.28512	0.49812	0.26091	0.40121	0.1271	0.24369
	0.41637	0.66379	0.29741	0.50066	0.27133	0.40298	0.14069	0.24408
	0.42562	0.66604	0.30952	0.50133	0.26232	0.40303	0.14066	0.24479
	0.41562	0.66866	0.27783	0.50227	0.24427	0.4033	0.12574	0.24656
	0.42437	0.67036	0.29612	0.50248	0.27968	0.40479	0.13122	0.24662
	0.42981	0.67041	0.32252	0.5048	0.29427	0.40483	0.13014	0.24734
	0.43525	0.67218	0.29892	0.50549	0.26188	0.40668	0.14344	0.24793
	0.40181	0.67327	0.32804	0.50558	0.30691	0.40752	0.10339	0.24938
	0.42535	0.67885	0.34352	0.50841	0.2693	0.41146	0.12961	0.24946
	0.43087	0.67903	0.29322	0.50853	0.26372	0.41398	0.10459	0.24978
	0.44387	0.68056	0.29696	0.50895	0.29821	0.41611	0.13267	0.24986
	0.42834	0.68294	0.3156	0.51086	0.27271	0.4164	0.13363	0.25054
	0.44113	0.68743	0.32251	0.51132	0.27829	0.41647	0.13685	0.251
	0.42476	0.68816	0.33337	0.5135	0.27372	0.41883	0.14661	0.25125
	0.42724	0.69214	0.33554	0.51761	0.27119	0.42268	0.12688	0.25325
	0.42971	0.69689	0.3345	0.52044	0.2781	0.4228	0.13794	0.25329
	0.43386	0.69702	0.34687	0.52237	0.28789	0.42306	0.13698	0.25401
	0.43798	0.69741	0.30026	0.5237	0.27911	0.427	0.14602	0.2542
	0.43771	0.70032	0.30039	0.52499	0.25202	0.4281	0.13911	0.25554
	0.44741	0.70332	0.30959	0.52946	0.26315	0.42862	0.12241	0.25726
	0.44043	0.70389	0.30122	0.53012	0.2857	0.42875	0.13865	0.25736
	0.44733	0.70673	0.32369	0.53023	0.27818	0.42922	0.12472	0.25764
	0.42721	0.70799	0.33609	0.53155	0.27214	0.43285	0.13409	0.25829
	0.43677	0.71835	0.33852	0.53371	0.27442	0.43464	0.15757	0.25905
	0.42412	0.72121	0.30802	0.53695	0.25934	0.43609	0.14127	0.25917
	0.42508	0.72197	0.30255	0.5372	0.27161	0.43685	0.15613	0.26009
	0.44528	0.72273	0.32264	0.54068	0.27854	0.4371	0.11468	0.26046
	0.4324	0.72297	0.32575	0.54177	0.26853	0.44059	0.12929	0.2627
	0.43441	0.72407	0.30974	0.54229	0.27331	0.4408	0.13523	0.26293
	0.44897	0.72439	0.32998	0.5425	0.28042	0.44141	0.14565	0.26298
	0.43305	0.72742	0.35759	0.54399	0.23215	0.44152	0.14469	0.26384
	0.45969	0.73419	0.34229	0.54503	0.28207	0.4449	0.09843	0.26421
	0.46242	0.73695	0.33114	0.54623	0.28264	0.44651	0.15381	0.26466
	0.43431	0.73719	0.32199	0.54664	0.25075	0.44874	0.15725	0.26529
	0.4401	0.7382	0.32998	0.55291	0.24008	0.44935	0.12577	0.26592
	0.42388	0.74093	0.32274	0.55661	0.24243	0.44977	0.14848	0.26719
	0.43757	0.74237	0.32184	0.55805	0.2801	0.45043	0.14481	0.26895
	0.4257	0.74371	0.32547	0.55893	0.27036	0.45066	0.12985	0.2693
	0.46599	0.74614	0.31858	0.56187	0.27841	0.45271	0.10982	0.26932
	0.40653	0.7485	0.32479	0.56434	0.28284	0.45346	0.14252	0.26982
	0.47059	0.75069	0.31901	0.56434	0.29813	0.45623	0.15276	0.27074
	0.44518	0.75177	0.32735	0.56516	0.28315	0.4567	0.14031	0.27081
	0.43704	0.75434	0.29849	0.56799	0.27085	0.45773	0.15818	0.27119
	0.44048	0.75693	0.31212	0.57043	0.29558	0.45875	0.16352	0.27384
	0.45224	0.75718	0.31672	0.57152	0.29364	0.46339	0.13552	0.27442
	0.46492	0.75733	0.30505	0.57316	0.28004	0.4645	0.12498	0.27462
	0.47172	0.75764	0.3155	0.57324	0.26906	0.4653	0.16512	0.27614
	0.48855	0.76016	0.32431	0.57362	0.31644	0.46543	0.11878	0.27623
	0.45615	0.77155	0.32287	0.57734	0.28514	0.46735	0.14128	0.27627
	0.45938	0.77303	0.31466	0.57753	0.27887	0.47053	0.13456	0.27737
	0.47176	0.77406	0.29232	0.58016	0.26991	0.47096	0.157	0.27753
	0.44592	0.77593	0.31172	0.58151	0.29254	0.47215	0.19687	0.27792
	0.47792	0.77928	0.33131	0.58169	0.28522	0.47518	0.16523	0.27793
	0.46516	0.78095	0.31445	0.58227	0.29416	0.47696	0.14089	0.28059
	0.46537	0.78357	0.35016	0.58307	0.28134	0.47776	0.16372	0.2815
	0.46378	0.79427	0.31813	0.58309	0.2665	0.47936	0.1262	0.28223
	0.45652	0.79429	0.34774	0.58591	0.30636	0.47976	0.15118	0.28311
	0.45746	0.79456	0.31841	0.58708	0.28125	0.48085	0.14774	0.28406
	0.44898	0.80304	0.32305	0.58743	0.28089	0.48205	0.15358	0.28434
	0.44752	0.8063	0.363	0.58934	0.27488	0.48457	0.15345	0.28526
	0.44871	0.80668	0.3258	0.59703	0.28468	0.48774	0.17738	0.2857
	0.43648	0.81199	0.31221	0.59748	0.27103	0.48856	0.15891	0.28624
	0.45716	0.81426	0.31077	0.599	0.28236	0.48943	0.13004	0.28757
	0.43936	0.81441	0.33429	0.59931	0.26316	0.49032	0.15643	0.28815
	0.43884	0.81777	0.34482	0.60002	0.29571	0.49254	0.15804	0.28891
	0.42692	0.81796	0.34406	0.60248	0.27238	0.49265	0.14259	0.29079
	0.43288	0.81925	0.36777	0.60311	0.27726	0.49273	0.1513	0.29137
	0.42732	0.8214	0.31235	0.60679	0.27916	0.49426	0.13717	0.29175
	0.43536	0.82144	0.31842	0.6107	0.29762	0.49729	0.14887	0.2928
	0.43596	0.82231	0.32095	0.61134	0.26012	0.50094	0.15645	0.29302
	0.45165	0.82255	0.34241	0.61196	0.28711	0.50127	0.12737	0.29368
	0.44147	0.8258	0.31734	0.61367	0.26729	0.50132	0.15158	0.29418
	0.45051	0.82663	0.33302	0.61805	0.26054	0.50148	0.15189	0.29492
	0.45044	0.82909	0.35015	0.62009	0.29298	0.50167	0.1625	0.29542
	0.4524	0.83193	0.31403	0.62059	0.30153	0.504	0.15226	0.29734
	0.45194	0.83343	0.32951	0.62061	0.28897	0.50468	0.17083	0.2975
	0.41322	0.83546	0.30566	0.62392	0.31216	0.50793	0.12738	0.29755
	0.4542	0.83828	0.32644	0.62433	0.27639	0.51123	0.15245	0.29796
	0.45653	0.83984	0.33916	0.62502	0.27874	0.51172	0.16144	0.29907
	0.44182	0.84268	0.31537	0.62533	0.30177	0.51203	0.1536	0.30055
	0.45856	0.84455	0.32909	0.62941	0.29452	0.51549	0.15338	0.30131
	0.44892	0.84624	0.34008	0.63128	0.26417	0.51564	0.15716	0.30193
	0.45073	0.85296	0.3582	0.63276	0.32752	0.51807	0.1778	0.30271
	0.45457	0.85366	0.34124	0.63313	0.29468	0.51825	0.15737	0.30347
	0.44512	0.85372	0.32487	0.63333	0.27374	0.52095	0.14007	0.30388
	0.44947	0.85935	0.31791	0.63398	0.29107	0.52137	0.18081	0.30425
	0.45823	0.8596	0.34119	0.63537	0.27388	0.52338	0.18638	0.30508
	0.45717	0.8618	0.34951	0.63788	0.28823	0.52364	0.13928	0.30686
	0.44492	0.86305	0.33837	0.64255	0.31027	0.52384	0.14289	0.30909
	0.45837	0.86474	0.3502	0.64272	0.29788	0.52848	0.15258	0.3091
	0.46461	0.86709	0.35342	0.64631	0.30114	0.52986	0.15591	0.30948
	0.45462	0.86921	0.34167	0.64745	0.32263	0.53121	0.16096	0.30991
	0.45967	0.87186	0.32209	0.64888	0.28393	0.53288	0.1696	0.31003
	0.46937	0.87191	0.35107	0.65036	0.29371	0.5336	0.1705	0.31184
	0.47137	0.87636	0.33137	0.65405	0.29647	0.53408	0.15267	0.3125
	0.4485	0.88101	0.34118	0.65538	0.30631	0.53666	0.16581	0.31302
	0.45466	0.88319	0.36522	0.656	0.253	0.54297	0.17501	0.31338
	0.46474	0.88343	0.33598	0.65821	0.28573	0.54323	0.1702	0.31615
	0.46249	0.88713	0.34001	0.65907	0.2801	0.54332	0.15424	0.31665
	0.4675	0.88816	0.33851	0.66094	0.29032	0.54374	0.14314	0.31679
	0.46768	0.89037	0.35216	0.66198	0.29377	0.54461	0.17044	0.31695
	0.46281	0.89622	0.35606	0.66455	0.26444	0.54521	0.15947	0.31877
	0.46448	0.89821	0.35532	0.66674	0.30751	0.54698	0.1735	0.31978
	0.47103	0.89942	0.33174	0.66896	0.29825	0.54706	0.1475	0.32037
	0.46499	0.89948	0.37532	0.67081	0.28247	0.54841	0.14616	0.32116
	0.4772	0.89958	0.35495	0.67161	0.3117	0.55225	0.15817	0.32227
	0.47952	0.91234	0.36442	0.67179	0.28627	0.55288	0.16194	0.32356
	0.4586	0.9154	0.34333	0.67348	0.29158	0.55409	0.13124	0.3237
	0.45565	0.91545	0.3323	0.6742	0.30101	0.55611	0.14965	0.32374
	0.45079	0.91606	0.36729	0.68066	0.26945	0.55717	0.14273	0.32563
	0.46763	0.91623	0.35321	0.68082	0.30636	0.55864	0.15464	0.32646
	0.45102	0.92196	0.34437	0.68141	0.29428	0.55961	0.16443	0.32731
	0.47393	0.92438	0.3554	0.6823	0.30809	0.56034	0.12397	0.32764
	0.4472	0.92497	0.39042	0.68316	0.3225	0.5652	0.12922	0.3278
	0.48803	0.92788	0.36828	0.6871	0.31141	0.5657	0.12895	0.32893
	0.47165	0.93047	0.3536	0.68872	0.28541	0.56664	0.1502	0.32898
	0.45155	0.93111	0.401	0.68977	0.29443	0.56666	0.15417	0.32946
	0.45489	0.93251	0.34453	0.68995	0.27393	0.56958	0.14278	0.33115
	0.45047	0.93255	0.36501	0.69333	0.31254	0.5709	0.15771	0.33194
	0.45571	0.93646	0.37334	0.69477	0.29714	0.57244	0.16819	0.33289
	0.46062	0.9396	0.35753	0.69727	0.31531	0.57357	0.13187	0.3331
	0.48592	0.94242	0.3857	0.69885	0.30329	0.57472	0.12169	0.3333
	0.4711	0.94388	0.40402	0.69915	0.33782	0.57618	0.17398	0.3342
	0.47555	0.9442	0.3843	0.70231	0.31945	0.57768	0.13732	0.33425
	0.45832	0.94672	0.36518	0.70309	0.30693	0.57802	0.14961	0.33505
	0.47769	0.95018	0.37879	0.70936	0.30887	0.58426	0.14501	0.33699
	0.47822	0.95391	0.37455	0.71231	0.27642	0.58483	0.15986	0.33733
	0.47891	0.95635	0.38201	0.71265	0.31083	0.58543	0.16221	0.33801
	0.44235	0.95793	0.37725	0.71604	0.31479	0.58733	0.17764	0.33862
	0.47516	0.9613	0.37231	0.72036	0.29931	0.58942	0.13417	0.33871
	0.47453	0.96388	0.36579	0.72086	0.31507	0.5898	0.13852	0.34048
	0.47919	0.96683	0.37787	0.72244	0.32417	0.59038	0.15873	0.34141
	0.48277	0.96829	0.37251	0.72257	0.32722	0.59194	0.14685	0.34161
	0.46648	0.97177	0.36594	0.72781	0.29625	0.59278	0.16191	0.34209
	0.47687	0.97374	0.37823	0.72836	0.31301	0.59661	0.17777	0.34351
	0.48578	0.97408	0.3575	0.73124	0.31717	0.59954	0.15078	0.34393
	0.47658	0.9773	0.3797	0.73181	0.30117	0.60032	0.16035	0.34407
	0.50203	0.97793	0.3605	0.73223	0.30314	0.60112	0.18327	0.34427
	0.50876	0.97879	0.38659	0.73422	0.31536	0.6034	0.17273	0.34629
	0.48291	0.97933	0.36366	0.73491	0.32715	0.60397	0.17452	0.34806
	0.48667	0.98042	0.37507	0.73548	0.30474	0.60397	0.15545	0.34883
	0.50362	0.98585	0.37872	0.74301	0.30206	0.60767	0.16463	0.34981
	0.47918	0.98846	0.36247	0.74325	0.30419	0.61045	0.1594	0.35092
	0.49796	0.9933	0.38092	0.74551	0.31217	0.61141	0.17821	0.35095
	0.51993	0.99802	0.35574	0.74689	0.30388	0.61499	0.15262	0.35231
	0.49806	1.00019	0.3613	0.74694	0.28483	0.61586	0.16454	0.35303
	0.50678	1.00159	0.36529	0.75144	0.30519	0.61639	0.16738	0.35349
	0.48124	1.00605	0.37331	0.75245	0.32195	0.61645	0.14634	0.35596
	0.48252	1.00731	0.3962	0.75388	0.27957	0.61687	0.15084	0.35603
	0.49233	1.00743	0.37214	0.75488	0.30231	0.61819	0.16316	0.35651
	0.50764	1.01015	0.3539	0.75629	0.32152	0.61979	0.15213	0.35671
	0.5121	1.015	0.39154	0.75825	0.34405	0.62159	0.15258	0.35855
	0.49368	1.02247	0.37106	0.75894	0.32975	0.62189	0.15966	0.3588
	0.50395	1.02353	0.36152	0.75963	0.29979	0.623	0.16035	0.35956
	0.52212	1.02475	0.38337	0.76259	0.29739	0.62704	0.12864	0.35981
	0.48073	1.02881	0.38739	0.76582	0.32707	0.62905	0.14522	0.36166
	0.50311	1.0291	0.38782	0.7677	0.32809	0.63054	0.14723	0.36283
	0.49891	1.02986	0.4052	0.77013	0.306	0.63158	0.12104	0.36295
	0.50539	1.03122	0.36507	0.77033	0.32193	0.63391	0.13657	0.36301
	0.51979	1.03394	0.39527	0.7705	0.33813	0.6345	0.14161	0.3639
	0.51035	1.04314	0.38473	0.77133	0.34642	0.63775	0.15909	0.36418
	0.49933	1.04356	0.39601	0.77774	0.33293	0.63795	0.14484	0.36437
	0.5153	1.04394	0.38948	0.778	0.30594	0.63864	0.16212	0.3648
	0.49387	1.04494	0.39816	0.77977	0.29972	0.64082	0.15037	0.36674
	0.50384	1.05328	0.39898	0.78176	0.33362	0.6426	0.15236	0.36793
	0.50626	1.05461	0.42496	0.78372	0.3313	0.64652	0.1619	0.36807
	0.50993	1.05489	0.39886	0.78448	0.31873	0.64722	0.13689	0.36842
	0.52748	1.0575	0.40438	0.78726	0.32125	0.64975	0.15696	0.36938
	0.50773	1.06526	0.39258	0.78822	0.34681	0.65098	0.16632	0.36943
	0.50173	1.0668	0.39725	0.79433	0.32356	0.65214	0.15715	0.37122
	0.4942	1.06856	0.39512	0.79741	0.31562	0.65271	0.15205	0.37233
	0.49104	1.06888	0.402	0.7993	0.32828	0.65298	0.17594	0.37265
	0.53738	1.07151	0.38842	0.80136	0.32592	0.65932	0.1477	0.37347
	0.50698	1.07236	0.39152	0.80756	0.30989	0.66135	0.16767	0.37419
	0.50165	1.07929	0.39676	0.80771	0.32436	0.66162	0.18368	0.37504
	0.50761	1.08014	0.37981	0.80781	0.30501	0.66171	0.133	0.37528
	0.50093	1.08141	0.37919	0.80955	0.32619	0.66332	0.16265	0.37553
	0.50702	1.08299	0.37521	0.8162	0.31967	0.66678	0.1535	0.37821
	0.50837	1.08539	0.37411	0.81748	0.32698	0.66734	0.15465	0.37894
	0.53862	1.08666	0.37058	0.82074	0.29797	0.66831	0.14997	0.37994
	0.51931	1.09381	0.38024	0.82081	0.32414	0.67049	0.16441	0.38031
	0.50946	1.09454	0.37097	0.82213	0.29763	0.67448	0.17461	0.38043
	0.51101	1.09587	0.38748	0.82269	0.31709	0.67509	0.14941	0.38072
	0.49986	1.09768	0.37868	0.82331	0.31882	0.67642	0.17896	0.38114
	0.53708	1.09919	0.35571	0.82407	0.30006	0.67715	0.15026	0.3844
	0.52155	1.10112	0.38424	0.82598	0.28504	0.67755	0.15673	0.38466
	0.52648	1.10178	0.39484	0.83182	0.32913	0.67812	0.16593	0.3847
	0.5356	1.10435	0.36827	0.83217	0.31807	0.67874	0.17323	0.38511
	0.53323	1.10971	0.37742	0.8325	0.32837	0.68365	0.18701	0.38677
	0.54103	1.11498	0.38573	0.83251	0.31498	0.68443	0.16398	0.38686
	0.52711	1.11794	0.36243	0.83545	0.33601	0.68443	0.16082	0.38796
	0.54508	1.12236	0.3793	0.8386	0.30636	0.68498	0.158	0.39008
	0.5241	1.12236	0.39185	0.84066	0.3365	0.69004	0.1735	0.392
	0.532	1.1238	0.37732	0.84114	0.317	0.69012	0.15651	0.39208
	0.5487	1.12573	0.37967	0.84214	0.31984	0.69115	0.14792	0.39213
	0.53665	1.12584	0.39783	0.84313	0.33767	0.69138	0.13892	0.39216
	0.56896	1.12854	0.3989	0.84545	0.34389	0.69588	0.16143	0.3938
	0.56009	1.1287	0.37885	0.84676	0.35024	0.69708	0.13287	0.39437
	0.57861	1.13582	0.39667	0.84843	0.32625	0.69722	0.15869	0.39479
	0.53564	1.13797	0.40065	0.84983	0.35137	0.69902	0.16729	0.39492
	0.54036	1.13875	0.40751	0.85022	0.31103	0.69969	0.14606	0.39734
	0.57973	1.1401	0.39915	0.85518	0.35498	0.70122	0.16043	0.39747
	0.55226	1.1449	0.41462	0.85698	0.3466	0.70538	0.1718	0.39767
	0.58459	1.15005	0.39037	0.86015	0.35212	0.70597	0.17813	0.39806
	0.54773	1.15084	0.41006	0.86127	0.34646	0.71215	0.14082	0.39846
	0.55802	1.16291	0.38646	0.8636	0.33785	0.71232	0.14942	0.40112
	0.54234	1.16876	0.40007	0.86675	0.36067	0.71301	0.15631	0.40125
	0.54437	1.16935	0.39294	0.87096	0.35063	0.71342	0.14989	0.4025
	0.55949	1.17031	0.40505	0.87331	0.32277	0.71497	0.1492	0.40315
	0.5637	1.17093	0.39078	0.87367	0.3576	0.71854	0.15076	0.40374
	0.56158	1.17589	0.39354	0.87452	0.33868	0.72168	0.17687	0.40413
	0.55548	1.1848	0.42206	0.87559	0.32501	0.72324	0.15511	0.40422
	0.5491	1.18707	0.39782	0.87773	0.34043	0.7257	0.14668	0.40556
	0.56257	1.18712	0.40334	0.87851	0.34577	0.72745	0.15205	0.40737
	0.55507	1.18857	0.41915	0.87868	0.32465	0.72786	0.14118	0.40764
	0.56213	1.19726	0.4024	0.89032	0.3278	0.72995	0.16416	0.40805
	0.54982	1.19847	0.39064	0.89072	0.35008	0.7314	0.15088	0.40828
	0.5611	1.20155	0.39749	0.89342	0.33493	0.73164	0.18715	0.40962
	0.53273	1.20192	0.38185	0.89442	0.35636	0.73672	0.15412	0.40976
	0.54173	1.20627	0.4009	0.89465	0.34213	0.73711	0.14904	0.4109
	0.56213	1.20689	0.406	0.89542	0.31193	0.73852	0.14862	0.41163
	0.54075	1.20821	0.3934	0.90098	0.30375	0.73927	0.17675	0.4121
	0.56238	1.21344	0.3922	0.90316	0.32422	0.73929	0.15313	0.4132
	0.5474	1.21397	0.39295	0.90651	0.33526	0.74395	0.16918	0.41436
	0.55293	1.21606	0.41357	0.90673	0.30549	0.74617	0.14611	0.41543
	0.57054	1.21815	0.38125	0.9083	0.34073	0.74619	0.16243	0.41642
	0.55245	1.22287	0.38983	0.90988	0.34399	0.74766	0.15319	0.41648
	0.58977	1.22334	0.39365	0.91046	0.31103	0.75038	0.15319	0.41788
	0.58139	1.2248	0.40205	0.91276	0.30926	0.75142	0.17797	0.41792
	0.56623	1.2258	0.36842	0.91491	0.33642	0.75166	0.16241	0.41801
	0.57156	1.22609	0.39676	0.91627	0.34042	0.75279	0.16913	0.42087
	0.55102	1.22945	0.39668	0.91868	0.34646	0.75497	0.14806	0.42115
	0.59985	1.23248	0.41686	0.91968	0.33142	0.75628	0.14633	0.42183
	0.53916	1.2341	0.3905	0.92256	0.3669	0.75799	0.14809	0.42326
	0.5778	1.23676	0.39735	0.9231	0.33547	0.7602	0.17011	0.42369
	0.59385	1.24206	0.41109	0.92445	0.33919	0.76185	0.15577	0.42394
	0.59459	1.24686	0.37032	0.93009	0.32136	0.76438	0.14422	0.42404
	0.5641	1.25091	0.41882	0.93079	0.34763	0.76493	0.15699	0.42605
	0.59624	1.25454	0.39769	0.93096	0.34228	0.76929	0.17696	0.42624
	0.59047	1.2548	0.40966	0.93145	0.34491	0.77097	0.14014	0.42677
	0.56096	1.25508	0.38847	0.93551	0.32876	0.77116	0.15113	0.42736
	0.59479	1.26149	0.41259	0.9372	0.36552	0.7717	0.15532	0.42874
	0.60901	1.26488	0.39872	0.93967	0.34126	0.77541	0.16029	0.42917
	0.59491	1.26969	0.42277	0.93993	0.32817	0.77547	0.17103	0.42928
	0.57875	1.27803	0.41292	0.94	0.34508	0.77916	0.16775	0.43047
	0.57346	1.2789	0.40242	0.9486	0.31228	0.78041	0.14541	0.4329
	0.58986	1.28164	0.41787	0.94962	0.34588	0.7806	0.16844	0.43313
	0.58687	1.2896	0.40464	0.95158	0.34441	0.78443	0.14684	0.43333
	0.57631	1.29512	0.39719	0.95214	0.34533	0.78607	0.14877	0.43395
	0.58355	1.29513	0.4143	0.95364	0.32937	0.78622	0.16686	0.43425
	0.58597	1.30279	0.41121	0.95671	0.35624	0.78851	0.16708	0.43508
	0.57578	1.30279	0.41556	0.9576	0.33742	0.79071	0.16567	0.43612
	0.58042	1.30331	0.42837	0.96341	0.35844	0.79085	0.15007	0.43807
	0.57387	1.30599	0.40482	0.96343	0.32883	0.79153	0.18831	0.43823
	0.56805	1.31701	0.4102	0.96477	0.3476	0.79532	0.15539	0.43853
	0.57912	1.31847	0.42484	0.9703	0.3573	0.79695	0.15142	0.43944
	0.5787	1.32231	0.39982	0.97069	0.34102	0.79891	0.14345	0.44069
	0.56397	1.32375	0.41271	0.97119	0.37052	0.80289	0.16723	0.44079
	0.56117	1.32397	0.38034	0.97329	0.33608	0.80325	0.16866	0.44168
	0.55837	1.32514	0.40352	0.97899	0.34327	0.80442	0.18116	0.44241
	0.55686	1.3297	0.43281	0.97972	0.35047	0.80517	0.15841	0.44349
	0.55286	1.33402	0.40722	0.97988	0.33435	0.80552	0.17248	0.44427
	0.5619	1.33584	0.41357	0.9799	0.35741	0.81052	0.17954	0.44467
	0.57251	1.33609	0.43003	0.98384	0.3299	0.81416	0.18135	0.4456
	0.56308	1.33895	0.39983	0.98629	0.35004	0.81429	0.20383	0.44685
	0.58664	1.34159	0.40373	0.98678	0.33276	0.81451	0.17308	0.44754
	0.55594	1.34322	0.42216	0.98889	0.36422	0.81706	0.17672	0.44805
	0.56925	1.34475	0.43541	0.98924	0.35104	0.81742	0.16263	0.45134
	0.57425	1.34597	0.41894	0.99284	0.33969	0.81889	0.17417	0.45178
	0.56051	1.34646	0.42189	0.99662	0.3626	0.8194	0.14814	0.45303
	0.5551	1.35249	0.44489	0.99662	0.37721	0.82321	0.16242	0.45312
	0.57837	1.35633	0.45166	0.99747	0.3499	0.82723	0.16823	0.45412
	0.59221	1.35853	0.4224	0.99901	0.33886	0.82757	0.14429	0.45535
	0.563	1.36038	0.42158	1.00179	0.33125	0.83039	0.15375	0.45592
	0.56502	1.36191	0.43914	1.00479	0.34479	0.833	0.14608	0.45697
	0.57793	1.3631	0.42817	1.01098	0.34711	0.83536	0.15332	0.45725
	0.57187	1.36517	0.42456	1.01442	0.33833	0.83585	0.17011	0.45778
	0.58101	1.37089	0.42421	1.0182	0.34583	0.83712	0.14124	0.45871
	0.58052	1.38078	0.43114	1.01842	0.36078	0.83826	0.13803	0.45942
	0.56696	1.38269	0.41501	1.01935	0.34013	0.84146	0.16124	0.45945
	0.56661	1.38606	0.44137	1.02008	0.33062	0.84217	0.16192	0.46017
	0.57317	1.38828	0.43254	1.02016	0.3118	0.84605	0.16741	0.46063
	0.57446	1.39134	0.42228	1.02822	0.3456	0.84684	0.15763	0.46244
	0.55561	1.39303	0.42728	1.02893	0.33135	0.84718	0.14861	0.46376
	0.57257	1.39748	0.43213	1.02894	0.35086	0.84734	0.17761	0.46383
	0.56926	1.40144	0.44106	1.03106	0.35961	0.8481	0.15202	0.46416
	0.55246	1.40829	0.44867	1.0334	0.32914	0.84868	0.16271	0.46429
	0.56778	1.40968	0.42761	1.03349	0.35906	0.85288	0.18784	0.46519
	0.55869	1.41291	0.43475	1.04032	0.37326	0.85298	0.16881	0.46588
	0.56622	1.41392	0.41881	1.04098	0.33674	0.85522	0.1791	0.46727
	0.55088	1.41601	0.42776	1.04481	0.33051	0.8582	0.16875	0.46909
	0.56738	1.42093	0.43488	1.04626	0.36203	0.86084	0.17406	0.47021
	0.55942	1.42117	0.45068	1.04952	0.33924	0.86258	0.16107	0.47051
	0.58145	1.42159	0.43386	1.05075	0.34401	0.86333	0.19064	0.47084
	0.53796	1.42446	0.4155	1.05084	0.34938	0.86805	0.17719	0.47096
	0.57084	1.42502	0.42465	1.05163	0.33335	0.86946	0.18672	0.47227
	0.5513	1.42901	0.4501	1.05326	0.35099	0.86981	0.19407	0.47276
	0.56855	1.43526	0.42591	1.05599	0.35909	0.87021	0.1742	0.47563
	0.58116	1.43577	0.43421	1.06082	0.32849	0.87169	0.18222	0.47592
	0.60963	1.43596	0.44105	1.06165	0.34134	0.87573	0.16958	0.47787
	0.59498	1.43642	0.44445	1.064	0.34296	0.87905	0.17639	0.47806
	0.5479	1.43756	0.4363	1.06899	0.3355	0.8794	0.17205	0.48004
	0.54186	1.44003	0.44579	1.07011	0.3818	0.88051	0.16256	0.48004
	0.58045	1.44156	0.40788	1.07184	0.36254	0.88202	0.17547	0.48061
	0.56129	1.443	0.43761	1.07562	0.32058	0.88236	0.16758	0.48212
	0.56576	1.44352	0.4207	1.07666	0.33988	0.88315	0.15893	0.48356
	0.58191	1.4498	0.45387	1.07726	0.34396	0.88379	0.16366	0.48375
	0.61025	1.45167	0.43991	1.07903	0.32528	0.88485	0.16289	0.48494
	0.59288	1.45253	0.43257	1.07952	0.3736	0.88728	0.17609	0.48569
	0.61256	1.46391	0.46462	1.07972	0.33973	0.89299	0.16399	0.48576
	0.59615	1.46703	0.45184	1.08077	0.3513	0.89516	0.13074	0.48693
	0.58202	1.46739	0.44806	1.0909	0.35394	0.89664	0.17453	0.4874
	0.57848	1.46747	0.43891	1.09168	0.35813	0.8977	0.16277	0.48743
	0.61262	1.46883	0.45114	1.09399	0.36729	0.89789	0.18179	0.48946
	0.61908	1.46975	0.48296	1.09501	0.30562	0.90025	0.1872	0.48996
	0.59362	1.47263	0.46463	1.09547	0.38753	0.90048	0.15512	0.48999
	0.608	1.48798	0.45344	1.09608	0.35922	0.90206	0.15775	0.4904
	0.5919	1.49305	0.45955	1.09951	0.388	0.90365	0.20287	0.49077
	0.59326	1.4954	0.42645	1.10072	0.35047	0.90706	0.18135	0.49167
	0.5985	1.49891	0.46167	1.10577	0.33814	0.909	0.1929	0.49307
	0.59725	1.50632	0.46123	1.109	0.38293	0.91145	0.18832	0.49543
	0.60026	1.50722	0.46452	1.11188	0.37156	0.91187	0.17091	0.49608
	0.5889	1.5079	0.47256	1.11203	0.35014	0.91517	0.18494	0.49753
	0.58171	1.51553	0.44281	1.11737	0.38727	0.91864	0.19193	0.49792
	0.60069	1.5165	0.4737	1.11924	0.35421	0.92015	0.16957	0.49797
	0.58574	1.52107	0.45966	1.11947	0.36207	0.92211	0.19426	0.49962
	0.58436	1.52467	0.45924	1.12156	0.35093	0.92345	0.16233	0.50155
	0.59142	1.52662	0.45672	1.12794	0.34552	0.92351	0.16236	0.50324
	0.57161	1.53296	0.47211	1.13063	0.36443	0.92685	0.16278	0.5037
	0.60131	1.53373	0.4472	1.13355	0.35948	0.93073	0.17222	0.50483
	0.58191	1.53786	0.47069	1.13394	0.3491	0.93186	0.14896	0.50548
	0.59473	1.54122	0.43926	1.13782	0.35848	0.93292	0.15525	0.50554
	0.57311	1.54209	0.44137	1.13861	0.38192	0.93387	0.16465	0.50631
	0.57794	1.54327	0.44888	1.14388	0.3544	0.93636	0.15564	0.50777
	0.56331	1.54833	0.454	1.14436	0.35706	0.93726	0.14936	0.5087
	0.59936	1.5498	0.451	1.14782	0.33517	0.93946	0.15562	0.50951
	0.59214	1.55011	0.45219	1.14937	0.35633	0.9417	0.14821	0.50956
	0.56743	1.55255	0.4525	1.15308	0.37868	0.94236	0.16801	0.50975
	0.60824	1.55301	0.45358	1.15501	0.36287	0.9444	0.18413	0.51057
	0.6208	1.55638	0.45871	1.15519	0.35382	0.94446	0.16719	0.51104
	0.57838	1.55682	0.44039	1.15542	0.38273	0.9473	0.13549	0.51189
	0.59456	1.55715	0.45398	1.15993	0.36619	0.94954	0.1712	0.51262
	0.55918	1.55891	0.47221	1.16208	0.37405	0.95228	0.16798	0.51391
	0.60942	1.55925	0.45337	1.16252	0.34633	0.95253	0.17803	0.51474
	0.61215	1.57122	0.45346	1.16488	0.37823	0.95382	0.16591	0.51491
	0.58005	1.57192	0.48278	1.16681	0.37312	0.95959	0.18842	0.51494
	0.6136	1.57527	0.4613	1.16886	0.35183	0.96226	0.18413	0.51642
	0.59653	1.57871	0.45624	1.17339	0.34814	0.96373	0.18716	0.51742
	0.614	1.57872	0.43261	1.17378	0.35811	0.96494	0.18073	0.51898
	0.63732	1.58118	0.46603	1.17797	0.36564	0.96494	0.16732	0.52106
	0.62123	1.58189	0.45338	1.17996	0.37526	0.96574	0.16052	0.5222
	0.62522	1.58388	0.46625	1.18068	0.35118	0.97023	0.16396	0.52333
	0.60335	1.59057	0.48104	1.18576	0.3579	0.97446	0.15318	0.52366
	0.62341	1.60538	0.46719	1.18714	0.3431	0.97548	0.17174	0.52419
	0.62711	1.60653	0.48362	1.18732	0.36174	0.97551	0.15985	0.52434
	0.61209	1.60683	0.4584	1.18813	0.33431	0.97806	0.16232	0.5263
	0.60628	1.60836	0.45245	1.18826	0.33629	0.97838	0.13832	0.52754
	0.6112	1.61077	0.48199	1.19361	0.36494	0.97974	0.14638	0.52813
	0.62461	1.61376	0.49018	1.19568	0.3424	0.98223	0.15268	0.52918
	0.62528	1.6199	0.46355	1.19744	0.34059	0.9837	0.13555	0.52939
	0.61948	1.62055	0.4873	1.20082	0.34292	0.98649	0.15397	0.52977
	0.62436	1.6297	0.46496	1.20286	0.35859	0.98797	0.12512	0.53054
	0.60759	1.63619	0.49116	1.20509	0.37418	0.98957	0.16161	0.5308
	0.61753	1.6385	0.49887	1.20527	0.33606	0.98991	0.14549	0.53105
	0.61895	1.64068	0.47393	1.20858	0.34374	0.99005	0.14175	0.53283
	0.59984	1.64308	0.48044	1.21561	0.32087	0.99281	0.14538	0.53328
	0.59763	1.6462	0.4965	1.22161	0.3489	0.99306	0.15127	0.53341
	0.62087	1.65156	0.47195	1.22343	0.3792	0.99363	0.15997	0.5344
	0.60566	1.65338	0.46504	1.22411	0.35752	0.99586	0.17034	0.53462
	0.60166	1.66042	0.48018	1.22489	0.38254	0.99896	0.14513	0.53486
	0.59818	1.66169	0.46695	1.2276	0.38688	1.0012	0.16032	0.53621
	0.61188	1.66254	0.48104	1.23101	0.35386	1.00243	0.16906	0.53724
	0.64299	1.66685	0.46914	1.2371	0.38052	1.0055	0.15828	0.53728
	0.58511	1.66727	0.48183	1.23968	0.34492	1.00631	0.15241	0.5395
	0.61875	1.66746	0.4827	1.24423	0.38451	1.00899	0.15912	0.53959
	0.60862	1.66853	0.46068	1.24482	0.39182	1.01042	0.17888	0.54063
	0.58915	1.6726	0.45191	1.24537	0.37217	1.01063	0.16004	0.54117
	0.60722	1.67315	0.45225	1.24652	0.38139	1.01555	0.14431	0.54167
	0.61963	1.67441	0.46461	1.24788	0.39549	1.01627	0.17647	0.54204
	0.61473	1.6754	0.47129	1.25121	0.39741	1.01882	0.16287	0.54402
	0.63407	1.67906	0.46537	1.25529	0.37548	1.01896	0.16486	0.54479
	0.6169	1.68254	0.46961	1.25913	0.37701	1.0258	0.18293	0.54487
	0.63111	1.69162	0.48048	1.25998	0.37474	1.02814	0.17088	0.54711
	0.65202	1.69456	0.45507	1.26242	0.38438	1.0289	0.1478	0.54724
	0.6333	1.6957	0.4643	1.26332	0.37072	1.03085	0.16912	0.54894
	0.61828	1.69811	0.43984	1.2662	0.39552	1.03225	0.15771	0.54897
	0.61252	1.69949	0.46925	1.26646	0.37766	1.03239	0.14854	0.55102
	0.63365	1.69992	0.47699	1.26857	0.35981	1.03815	0.14109	0.55249
	0.66881	1.70733	0.46484	1.27079	0.36323	1.03842	0.15166	0.55276
	0.64813	1.70822	0.4596	1.277	0.38103	1.03845	0.12545	0.55328
	0.62844	1.70849	0.46395	1.27737	0.39378	1.04413	0.15544	0.55333
	0.63862	1.71073	0.47028	1.27986	0.37009	1.0446	0.12052	0.55445
	0.63962	1.7189	0.45976	1.28094	0.37361	1.04518	0.13747	0.55509
	0.64215	1.72209	0.47795	1.28214	0.36127	1.04539	0.151	0.55533
	0.65672	1.72223	0.46496	1.28375	0.37207	1.04731	0.12409	0.55656
	0.66025	1.72919	0.49517	1.28978	0.39126	1.051	0.15395	0.55713
	0.65387	1.73037	0.46356	1.29365	0.37645	1.05113	0.16453	0.55792
	0.66259	1.73308	0.44834	1.29504	0.3783	1.05203	0.11763	0.5582
	0.65337	1.74527	0.4636	1.2955	0.37835	1.05663	0.12441	0.55849
	0.65616	1.75715	0.45178	1.29564	0.39239	1.05683	0.10696	0.55918
	0.64481	1.76037	0.46519	1.29753	0.38964	1.05994	0.15805	0.56019
	0.63614	1.76234	0.46934	1.30255	0.36884	1.06094	0.11731	0.56025
	0.63752	1.76373	0.47179	1.30396	0.39329	1.06165	0.12759	0.56106
	0.64241	1.76995	0.48294	1.30526	0.38653	1.06643	0.16843	0.56162
	0.62437	1.7701	0.51381	1.30532	0.38974	1.06681	0.13379	0.56273
	0.6443	1.77192	0.46665	1.30832	0.39971	1.06717	0.10955	0.56282
	0.6414	1.77699	0.47183	1.31225	0.3791	1.07546	0.15827	0.56344
	0.65264	1.77881	0.47369	1.31383	0.38361	1.07584	0.11827	0.56435
	0.64311	1.78281	0.47099	1.31713	0.39227	1.07615	0.14437	0.56518
	0.62998	1.78903	0.49796	1.31744	0.39672	1.07719	0.14164	0.56612
	0.64437	1.78906	0.4828	1.32009	0.36408	1.07829	0.12819	0.56757
	0.63012	1.78911	0.50284	1.32864	0.39091	1.08192	0.12456	0.56845
	0.63972	1.79557	0.48424	1.33073	0.39271	1.08384	0.12932	0.56854
	0.64459	1.79732	0.46806	1.33182	0.40754	1.08736	0.13313	0.56894
	0.63662	1.80177	0.50122	1.33309	0.35861	1.08914	0.1367	0.5699
	0.64857	1.80462	0.4697	1.33353	0.40689	1.09087	0.11772	0.57044
	0.64405	1.80484	0.47744	1.33506	0.37221	1.09107	0.13734	0.5705
	0.63529	1.80802	0.49494	1.34061	0.37974	1.09226	0.13551	0.5717
	0.64625	1.8099	0.4872	1.34132	0.37135	1.09271	0.10585	0.57308
	0.65981	1.8142	0.51144	1.34545	0.39578	1.09778	0.13042	0.57309
	0.64401	1.81633	0.5026	1.34562	0.42475	1.10066	0.14677	0.57342
	0.64107	1.82092	0.48128	1.34902	0.37118	1.1023	0.15903	0.57415
	0.64214	1.8229	0.4775	1.35235	0.38679	1.1024	0.10573	0.57423
	0.6539	1.82343	0.49276	1.35575	0.38785	1.10374	0.12194	0.57436
	0.67885	1.82979	0.49663	1.35681	0.39142	1.10525	0.11915	0.5758
	0.65129	1.83336	0.50065	1.36055	0.4048	1.10931	0.13114	0.57701
	0.65486	1.83372	0.48601	1.36363	0.37903	1.11008	0.13848	0.57721
	0.63832	1.83911	0.49256	1.37027	0.40913	1.11362	0.14889	0.57814
	0.65026	1.84182	0.50384	1.37168	0.39382	1.11552	0.10571	0.57817
	0.66994	1.84391	0.48209	1.37174	0.41313	1.11578	0.13049	0.57849
	0.68749	1.84617	0.49458	1.37188	0.3715	1.1203	0.16062	0.57904
	0.64255	1.85057	0.46537	1.37651	0.40892	1.12056	0.13995	0.57954
	0.66726	1.85132	0.48662	1.38056	0.39372	1.12283	0.1429	0.5811
	0.67354	1.85159	0.48758	1.38437	0.41686	1.12397	0.14097	0.58217
	0.64718	1.85161	0.48931	1.38816	0.40711	1.12421	0.16468	0.58279
	0.68575	1.86483	0.46875	1.38976	0.3932	1.13544	0.13845	0.58293
	0.66986	1.86573	0.48818	1.39083	0.38103	1.13601	0.14507	0.58341
	0.69217	1.86684	0.46839	1.39357	0.37831	1.13648	0.13926	0.58546
	0.69273	1.87266	0.49883	1.39425	0.38339	1.13655	0.14862	0.58553
	0.66608	1.87326	0.48106	1.39605	0.39162	1.13802	0.13985	0.58692
	0.66751	1.87627	0.4807	1.39842	0.38938	1.1421	0.14442	0.58727
	0.67964	1.88889	0.49978	1.40359	0.37775	1.14277	0.1529	0.58845
	0.69094	1.88943	0.50521	1.4051	0.38056	1.14567	0.1574	0.58913
	0.68113	1.89116	0.48707	1.40542	0.39958	1.14784	0.12902	0.58963
	0.67822	1.90978	0.47548	1.40602	0.38149	1.1497	0.11445	0.58996
	0.66481	1.91218	0.47275	1.40861	0.36313	1.15144	0.14522	0.59119
	0.66415	1.91723	0.50609	1.41091	0.36065	1.1526	0.13468	0.59133
	0.66153	1.91859	0.49519	1.41172	0.35639	1.15422	0.1371	0.59238
	0.65734	1.92858	0.49545	1.41767	0.37959	1.15514	0.14861	0.59386
	0.64992	1.93609	0.51624	1.4202	0.38878	1.15813	0.11546	0.59443
	0.64616	1.94031	0.48225	1.42584	0.41012	1.15868	0.11275	0.59497
	0.63919	1.94642	0.48469	1.42652	0.36967	1.15955	0.1183	0.595
	0.64277	1.94693	0.48986	1.42686	0.36865	1.16153	0.13902	0.59509
	0.63649	1.94739	0.49208	1.43364	0.37977	1.16408	0.14136	0.59641
	0.63498	1.94813	0.47844	1.4366	0.36495	1.16601	0.13094	0.59646
	0.63302	1.95316	0.50841	1.43782	0.39376	1.16636	0.15702	0.59803
	0.6287	1.95517	0.48712	1.44007	0.39241	1.16952	0.12772	0.59819
	0.64443	1.95923	0.48049	1.44056	0.38232	1.17524	0.11851	0.59925
	0.62905	1.96175	0.49315	1.44692	0.3737	1.17592	0.11786	0.59968
	0.63608	1.96211	0.49869	1.44794	0.3833	1.17692	0.14652	0.60006
	0.63105	1.96233	0.47493	1.44821	0.37654	1.18011	0.12367	0.60092
	0.62648	1.96264	0.46739	1.44934	0.39114	1.18047	0.13773	0.60152
	0.62381	1.96323	0.49963	1.44991	0.37743	1.18158	0.15715	0.60214
	0.63484	1.97034	0.51461	1.45687	0.37958	1.18498	0.12933	0.60338
	0.62095	1.9718	0.48892	1.45747	0.36895	1.18915	0.11226	0.60381
	0.65154	1.97383	0.48268	1.462	0.39463	1.19066	0.15625	0.60489
	0.63564	1.97847	0.48996	1.46311	0.36593	1.19123	0.12121	0.6053
	0.63038	1.98117	0.49431	1.46751	0.36047	1.19407	0.12665	0.60553
	0.62195	1.98325	0.4985	1.46959	0.36147	1.19523	0.15773	0.60581
	0.61362	1.98854	0.51816	1.46983	0.38452	1.1963	0.12541	0.60632
	0.64091	1.98882	0.46668	1.46997	0.34648	1.19668	0.13882	0.60787
	0.62593	1.98954	0.50039	1.4709	0.35685	1.19756	0.15195	0.60833
	0.63201	1.99246	0.52736	1.47298	0.37107	1.2015	0.1325	0.60898
	0.64334	1.99467	0.48493	1.48051	0.37886	1.20166	0.14688	0.60949
	0.65267	1.99579	0.51777	1.48067	0.39675	1.20316	0.15733	0.6095
	0.6428	1.99838	0.49488	1.48216	0.41535	1.20444	0.15061	0.61163
	0.6315	1.99995	0.50731	1.48797	0.38325	1.20449	0.13263	0.61228
	0.66291	2.0022	0.50995	1.48964	0.36474	1.20652	0.14806	0.61267
	0.64781	2.00745	0.50531	1.49888	0.38374	1.20947	0.13681	0.61419
	0.64415	2.00846	0.49903	1.49936	0.39814	1.21147	0.1778	0.61439
	0.65838	2.01058	0.49323	1.49937	0.4006	1.21668	0.13966	0.61467
	0.67802	2.01148	0.51493	1.4997	0.38625	1.21714	0.14392	0.61506
	0.65315	2.0256	0.51877	1.50488	0.40917	1.2172	0.15151	0.61532
	0.64444	2.02661	0.50883	1.50531	0.40417	1.22202	0.16656	0.61705
	0.63704	2.03412	0.48671	1.50943	0.36681	1.22418	0.16594	0.61823
	0.6557	2.03697	0.54328	1.51666	0.40655	1.22426	0.13936	0.61843
	0.64539	2.04175	0.50393	1.51712	0.41013	1.22561	0.15285	0.62
	0.65194	2.0446	0.49498	1.5183	0.40618	1.22931	0.17771	0.62067
	0.64674	2.05135	0.50659	1.51842	0.4085	1.23148	0.15447	0.62072
	0.65046	2.0519	0.51873	1.52001	0.40502	1.23673	0.17806	0.62166
	0.65411	2.05636	0.48663	1.52003	0.38695	1.23951	0.14671	0.62221
	0.65167	2.06215	0.50517	1.52206	0.37267	1.24244	0.17094	0.62388
	0.64242	2.06354	0.50479	1.52777	0.39772	1.24264	0.16334	0.62543
	0.62845	2.06888	0.50987	1.53298	0.38958	1.24307	0.13727	0.626
	0.64055	2.07386	0.52054	1.53464	0.38633	1.24871	0.16147	0.62637
	0.64226	2.07683	0.50947	1.53639	0.38818	1.24912	0.15897	0.62744
	0.638	2.08703	0.51966	1.53771	0.37872	1.24921	0.17181	0.62796
	0.6251	2.08763	0.52868	1.5378	0.39386	1.25095	0.15855	0.62813
	0.62426	2.09183	0.51783	1.54546	0.41151	1.25151	0.18396	0.63052
	0.62767	2.09288	0.51695	1.55087	0.39132	1.25449	0.14908	0.63073
	0.62217	2.09416	0.50867	1.55183	0.37465	1.25509	0.14512	0.63159
	0.64764	2.09629	0.54376	1.55275	0.38676	1.26277	0.14122	0.63246
	0.62188	2.10192	0.50169	1.55973	0.37886	1.26317	0.13845	0.63315
	0.62793	2.10489	0.51564	1.56008	0.41265	1.26412	0.16024	0.63445
	0.62121	2.10529	0.50172	1.56169	0.37188	1.26419	0.14661	0.63477
	0.6225	2.10547	0.52457	1.56341	0.38654	1.26446	0.16614	0.635
	0.63737	2.11034	0.49239	1.56721	0.41659	1.26625	0.12854	0.63565
	0.61035	2.11206	0.52417	1.56948	0.38804	1.26773	0.14497	0.63719
	0.63488	2.11541	0.51747	1.57746	0.37359	1.26998	0.15434	0.63792
	0.61264	2.11847	0.50946	1.57748	0.39582	1.2746	0.14387	0.63798
	0.65885	2.1201	0.4973	1.57784	0.40171	1.27527	0.15112	0.63871
	0.64222	2.12169	0.53848	1.58004	0.39657	1.27837	0.17054	0.63908
	0.66553	2.122	0.53089	1.5803	0.3999	1.27956	0.14954	0.63996
	0.6359	2.12216	0.51404	1.58159	0.4022	1.2813	0.17603	0.64048
	0.63022	2.12316	0.5127	1.58433	0.41962	1.28346	0.15261	0.64138
	0.60787	2.12402	0.52746	1.58916	0.40743	1.28441	0.15508	0.64358
	0.62735	2.13647	0.5347	1.59307	0.39517	1.28546	0.13443	0.64447
	0.62845	2.13891	0.51658	1.59546	0.3957	1.29241	0.16984	0.6446
	0.64056	2.14804	0.53008	1.59804	0.41432	1.29267	0.15208	0.64488
	0.63551	2.14829	0.53699	1.60167	0.39378	1.29484	0.13319	0.64588
	0.64203	2.15002	0.50436	1.60323	0.41466	1.2969	0.16041	0.64705
	0.64447	2.15258	0.52439	1.60353	0.38437	1.29878	0.12627	0.64836
	0.64553	2.15884	0.52716	1.60867	0.39502	1.30019	0.13062	0.64846
	0.6403	2.15889	0.51985	1.61471	0.40662	1.30319	0.16026	0.6495
	0.64476	2.16255	0.52263	1.6157	0.39704	1.30468	0.13205	0.64982
	0.6394	2.17051	0.52476	1.61714	0.39553	1.30874	0.13333	0.65021
	0.63251	2.17777	0.5386	1.61831	0.40375	1.3109	0.13557	0.65055
	0.63802	2.18189	0.52879	1.6188	0.41295	1.3113	0.15231	0.65104
	0.64229	2.18362	0.54282	1.61936	0.39072	1.31141	0.15203	0.65185
	0.62807	2.18467	0.53531	1.62654	0.41789	1.3131	0.14276	0.65386
	0.62893	2.18506	0.54178	1.62993	0.39143	1.31313	0.12737	0.65439
	0.62396	2.19076	0.53332	1.63018	0.41021	1.3196	0.14258	0.65456
	0.62457	2.20124	0.55876	1.632	0.39858	1.32059	0.16131	0.6552
	0.63326	2.20159	0.54043	1.63644	0.40818	1.32244	0.12593	0.65646
	0.61707	2.20194	0.52397	1.64064	0.41244	1.32345	0.13102	0.65658
	0.62679	2.20857	0.54539	1.64454	0.4209	1.32724	0.14843	0.6576
	0.61841	2.2088	0.53562	1.6456	0.40102	1.33016	0.1318	0.65804
	0.61366	2.21026	0.54742	1.64651	0.39346	1.33108	0.1448	0.65909
	0.62697	2.2134	0.5597	1.65536	0.40671	1.33325	0.17688	0.65997
	0.60184	2.22027	0.5391	1.65618	0.38708	1.34004	0.14784	0.66045
	0.61916	2.22109	0.53373	1.65644	0.38569	1.34224	0.13301	0.66072
	0.62629	2.22216	0.53297	1.66365	0.38812	1.344	0.11294	0.66089
	0.63608	2.22286	0.5199	1.66655	0.37339	1.34431	0.14537	0.66145
	0.61936	2.22354	0.53651	1.66887	0.41016	1.34443	0.17336	0.66155
	0.63299	2.22839	0.5387	1.67027	0.39101	1.34479	0.17128	0.66283
	0.62177	2.2289	0.56861	1.67222	0.3955	1.34584	0.15531	0.66582
	0.63342	2.23332	0.53991	1.67536	0.35785	1.34774	0.14125	0.66618
	0.63357	2.24118	0.56909	1.67596	0.40128	1.35198	0.15959	0.6662
	0.60246	2.24165	0.52951	1.67713	0.37538	1.35672	0.17082	0.66767
	0.62101	2.24658	0.53986	1.67802	0.36946	1.35702	0.14641	0.66818
	0.63167	2.24872	0.53735	1.68138	0.39893	1.35736	0.14119	0.66909
	0.63055	2.2559	0.5515	1.68693	0.40467	1.35866	0.15396	0.66973
	0.60468	2.2576	0.55813	1.68754	0.38216	1.35961	0.13137	0.67202
	0.61439	2.25978	0.54213	1.69737	0.35762	1.35981	0.14944	0.67227
	0.61662	2.26469	0.5435	1.69923	0.3906	1.36472	0.13385	0.67229
	0.61946	2.26829	0.55341	1.70428	0.38876	1.36846	0.14953	0.67305
	0.6424	2.26953	0.54108	1.70452	0.38291	1.36849	0.12641	0.67342
	0.61623	2.27477	0.53021	1.70732	0.4178	1.36861	0.15632	0.67393
	0.61125	2.27761	0.5366	1.70891	0.39528	1.37022	0.1289	0.6753
	0.61616	2.27817	0.53171	1.71645	0.42554	1.37351	0.13967	0.6759
	0.61902	2.27896	0.53324	1.71813	0.41324	1.37377	0.13409	0.67684
	0.61773	2.2844	0.5401	1.72109	0.37461	1.37415	0.15564	0.67715
	0.63439	2.2876	0.52447	1.72428	0.37629	1.37731	0.14716	0.67853
	0.59025	2.29062	0.51758	1.72825	0.41122	1.38057	0.12301	0.67868
	0.61224	2.29675	0.53394	1.72862	0.42212	1.38375	0.1076	0.67919
	0.62469	2.29936	0.52179	1.73087	0.40238	1.38677	0.13755	0.67982
	0.61186	2.30162	0.53081	1.73182	0.42003	1.38897	0.14348	0.6802
	0.60689	2.30205	0.53521	1.7332	0.38754	1.38899	0.14368	0.68097
	0.61103	2.31182	0.54344	1.73554	0.40123	1.39227	0.15341	0.68104
	0.6157	2.31228	0.54941	1.73684	0.39615	1.39809	0.17807	0.68157
	0.616	2.31568	0.52542	1.73949	0.39796	1.39868	0.16839	0.68359
	0.60782	2.31955	0.54592	1.74406	0.41507	1.40126	0.13222	0.68375
	0.61767	2.32308	0.49903	1.75255	0.39511	1.4016	0.12781	0.68457
	0.60423	2.3301	0.51768	1.75303	0.40305	1.4023	0.18073	0.6857
	0.59839	2.3311	0.5306	1.75327	0.39107	1.40403	0.14722	0.68617
	0.60078	2.33167	0.52871	1.75671	0.40089	1.40806	0.14529	0.68692
	0.61606	2.33291	0.55131	1.75796	0.40203	1.40978	0.13211	0.68834
	0.6063	2.33481	0.53075	1.75867	0.4012	1.41274	0.17314	0.68855
	0.60746	2.33713	0.53861	1.7596	0.38768	1.4151	0.14323	0.68995
	0.62279	2.33845	0.54204	1.7654	0.39033	1.41876	0.1651	0.69011
	0.62102	2.34463	0.51189	1.76837	0.38626	1.41879	0.12779	0.69037
	0.60094	2.34727	0.53971	1.77122	0.39939	1.41965	0.14488	0.69275
	0.59824	2.35189	0.55764	1.7736	0.40715	1.42033	0.14615	0.6934
	0.60048	2.3521	0.53932	1.77432	0.38757	1.42113	0.12491	0.6936
	0.62214	2.353	0.51221	1.77998	0.4076	1.42557	0.14266	0.69411
	0.627	2.35359	0.55126	1.78046	0.38898	1.42738	0.15937	0.69427
	0.60746	2.35758	0.52815	1.78143	0.38792	1.42897	0.16718	0.6957
	0.64068	2.35917	0.54127	1.78726	0.39512	1.43183	0.1513	0.69597
	0.62422	2.36087	0.50832	1.79181	0.42249	1.43253	0.12964	0.69599
	0.60443	2.36309	0.53637	1.79279	0.40044	1.4331	0.14481	0.69796
	0.62159	2.36729	0.54318	1.79535	0.40742	1.43334	0.16622	0.69847
	0.64412	2.37313	0.56383	1.7965	0.36799	1.43833	0.14202	0.69951
	0.63654	2.37321	0.53142	1.797	0.40666	1.43955	0.12697	0.70005
	0.60192	2.38083	0.53804	1.79986	0.40615	1.44307	0.1574	0.70008
	0.6162	2.38172	0.52528	1.80975	0.40704	1.44603	0.16558	0.70029
	0.63663	2.38307	0.51785	1.811	0.38953	1.44615	0.1638	0.70162
	0.60833	2.39074	0.53795	1.81145	0.4114	1.4466	0.16978	0.702
	0.64039	2.39336	0.53642	1.81922	0.407	1.45048	0.16862	0.70388
	0.63183	2.39474	0.5288	1.81935	0.41433	1.45055	0.18023	0.70417
	0.62113	2.39949	0.52177	1.82028	0.41124	1.4555	0.14587	0.70497
	0.63061	2.40399	0.55734	1.8234	0.41019	1.45881	0.16602	0.7072
	0.63645	2.40889	0.52404	1.82734	0.39404	1.45926	0.14393	0.70808
	0.61712	2.42004	0.52629	1.82782	0.41898	1.4608	0.11711	0.70856
	0.63159	2.42239	0.53104	1.82855	0.42024	1.46278	0.14986	0.70901
	0.62352	2.4236	0.5312	1.83163	0.40196	1.46286	0.15162	0.70953
	0.60669	2.42527	0.53964	1.83808	0.42159	1.4665	0.14869	0.71049
	0.6053	2.42753	0.54682	1.83833	0.40962	1.47219	0.15015	0.71192
	0.62067	2.4342	0.52252	1.84127	0.39019	1.47325	0.12836	0.7125
	0.60731	2.4342	0.54534	1.84936	0.43731	1.47406	0.14761	0.71289
	0.63121	2.43593	0.53084	1.84997	0.403	1.47633	0.15372	0.71316
	0.61208	2.44423	0.50351	1.85092	0.40416	1.47739	0.11046	0.71418
	0.6098	2.44507	0.53145	1.85299	0.3997	1.48171	0.13694	0.71505
	0.61208	2.44767	0.51493	1.8542	0.38951	1.48286	0.1431	0.71517
	0.61855	2.44949	0.52603	1.86074	0.42067	1.48346	0.14337	0.7159
	0.61656	2.45662	0.54142	1.86144	0.40241	1.48678	0.15541	0.71707
	0.60821	2.45998	0.52	1.86488	0.40924	1.4896	0.13091	0.71731
	0.62059	2.46115	0.51871	1.86818	0.39971	1.49369	0.17604	0.71739
	0.60536	2.46702	0.5301	1.86872	0.40456	1.49492	0.13556	0.7179
	0.61204	2.47049	0.52452	1.87358	0.39408	1.49655	0.14348	0.71875
	0.60129	2.47267	0.52691	1.87498	0.40317	1.49819	0.18258	0.71934
	0.59201	2.47299	0.53059	1.87607	0.40683	1.49819	0.16189	0.71987
	0.60861	2.47645	0.53117	1.88418	0.3953	1.50346	0.1624	0.72271
	0.59754	2.48592	0.54276	1.88525	0.38337	1.50783	0.11312	0.7232
	0.60173	2.48619	0.51078	1.88643	0.38172	1.50873	0.16558	0.72337
	0.606	2.48782	0.5273	1.88809	0.40082	1.50947	0.13105	0.7243
	0.60242	2.48918	0.51254	1.88888	0.41134	1.50987	0.16328	0.7244
	0.60828	2.49163	0.50552	1.89005	0.38408	1.51051	0.16285	0.7253
	0.61998	2.49274	0.52627	1.89479	0.38662	1.51101	0.14132	0.72802
	0.59062	2.49367	0.56117	1.89517	0.36543	1.51356	0.13908	0.72888
	0.60263	2.4995	0.52856	1.89669	0.39084	1.51756	0.12483	0.72897
	0.5923	2.50157	0.52905	1.89885	0.39009	1.51908	0.13192	0.7298
	0.59082	2.51036	0.53572	1.90244	0.39001	1.52207	0.15324	0.73008
	0.60678	2.51327	0.52625	1.90336	0.39805	1.52258	0.14132	0.7302
	0.60061	2.51546	0.55093	1.90696	0.37444	1.525	0.12076	0.73105
	0.59042	2.51723	0.5394	1.90878	0.39378	1.52705	0.14283	0.73164
	0.60492	2.51933	0.54634	1.91758	0.39726	1.52806	0.16443	0.73275
	0.57862	2.52082	0.53703	1.91869	0.3789	1.52841	0.12798	0.73373
	0.58763	2.5216	0.54924	1.92261	0.3947	1.53496	0.13574	0.73395
	0.59266	2.53645	0.51936	1.92368	0.37859	1.53571	0.11779	0.73403
	0.5828	2.53855	0.53202	1.92665	0.37245	1.53681	0.147	0.73577
	0.58058	2.53882	0.54531	1.92709	0.40012	1.53821	0.11884	0.73654
	0.58418	2.5391	0.53581	1.93412	0.37547	1.53892	0.14272	0.7368
	0.59036	2.54198	0.53831	1.93623	0.38325	1.54029	0.12118	0.73684
	0.59283	2.54384	0.54202	1.93765	0.38338	1.54522	0.17639	0.73725
	0.5687	2.54732	0.52877	1.94534	0.38856	1.5457	0.14117	0.73834
	0.57668	2.54908	0.53473	1.94559	0.37495	1.55134	0.13558	0.73948
	0.60307	2.55013	0.53859	1.94682	0.3702	1.55398	0.11639	0.7395
	0.59251	2.55062	0.54489	1.94683	0.37963	1.55419	0.15283	0.74089
	0.58315	2.55195	0.54365	1.95087	0.35805	1.5547	0.16461	0.74095
	0.58777	2.55778	0.53451	1.95945	0.38246	1.55563	0.1373	0.74127
	0.57088	2.56452	0.52654	1.96009	0.35546	1.5576	0.18164	0.74346
	0.58958	2.56523	0.55252	1.96208	0.35175	1.56444	0.13363	0.74409
	0.57643	2.57185	0.53237	1.96305	0.34387	1.567	0.14023	0.74437
	0.58488	2.57248	0.5324	1.96508	0.33994	1.56757	0.14338	0.74472
	0.56761	2.5865	0.52501	1.9701	0.33166	1.56978	0.14547	0.74533
	0.56285	2.58788	0.53865	1.97081	0.32244	1.57196	0.16566	0.74591
	0.56679	2.58822	0.53949	1.97279	0.31653	1.57379	0.14972	0.74799
	0.56451	2.59156	0.54469	1.97444	0.29742	1.57731	0.17105	0.74811
	0.55996	2.59425	0.55858	1.97865	0.2962	1.57785	0.15529	0.74834
	0.55261	2.59593	0.53232	1.98204	0.33264	1.58294	0.14755	0.75056
	0.56089	2.60309	0.54062	1.98209	0.31266	1.58423	0.16449	0.75092
	0.55021	2.60433	0.55712	1.98292	0.31483	1.58495	0.17128	0.75121
	0.54891	2.6057	0.51146	1.99269	0.31079	1.58522	0.14123	0.75192
	0.55147	2.60761	0.53697	1.9946	0.31124	1.58578	0.16023	0.75298
	0.54754	2.6083	0.54164	1.99558	0.31298	1.586	0.1719	0.75401
	0.55536	2.60946	0.55075	1.9971	0.30035	1.58707	0.14703	0.75496
	0.53189	2.61398	0.53952	1.99869	0.29609	1.58906	0.14882	0.75665
	0.54145	2.62179	0.56582	1.99893	0.26374	1.59394	0.15155	0.75727
	0.53593	2.62395	0.55844	2.0066	0.26501	1.59434	0.11453	0.75779
	0.52451	2.63144	0.53747	2.00904	0.26737	1.5945	0.15104	0.75799
	0.53053	2.63201	0.52762	2.00979	0.24908	1.59691	0.15869	0.75809
	0.53308	2.63232	0.54022	2.01965	0.24311	1.59722	0.17211	0.75813
	0.52245	2.6346	0.53356	2.02035	0.24497	1.59739	0.17797	0.76063
	0.52443	2.63466	0.54799	2.0218	0.23613	1.5987	0.20404	0.76138
	0.52127	2.63631	0.53691	2.02347	0.21787	1.60065	0.14094	0.76238
	0.52911	2.64172	0.56521	2.02585	0.21783	1.60119	0.13192	0.76248
	0.51502	2.64615	0.54805	2.02655	0.23425	1.60171	0.16098	0.76311
	0.51845	2.64718	0.52779	2.03306	0.20919	1.60202	0.12796	0.76393
	0.52556	2.6475	0.53593	2.03467	0.2101	1.60221	0.14282	0.76519
	0.53116	2.64759	0.5681	2.03514	0.23679	1.60258	0.15701	0.76613
	0.50899	2.64957	0.53573	2.04351	0.21899	1.60291	0.16914	0.7665
	0.51094	2.65003	0.52983	2.04359	0.19252	1.60473	0.18589	0.7668
	0.50349	2.65185	0.53896	2.04494	0.25784	1.60527	0.13735	0.76828
	0.53292	2.65719	0.5567	2.04882	0.24003	1.60538	0.14775	0.76888
	0.51402	2.66149	0.55891	2.05163	0.22394	1.60575	0.15836	0.76987
	0.53426	2.66277	0.53511	2.05268	0.22564	1.60652	0.16655	0.77024
	0.53971	2.66291	0.53912	2.05441	0.27043	1.60694	0.17249	0.77067
	0.52705	2.66312	0.55211	2.05818	0.22491	1.6096	0.17514	0.77232
	0.50673	2.66461	0.53531	2.06801	0.24194	1.60992	0.16155	0.77256
	0.5112	2.66552	0.54419	2.06832	0.24076	1.61392	0.20051	0.77257
	0.51184	2.66603	0.53492	2.06987	0.23148	1.61603	0.15623	0.77523
	0.55504	2.66826	0.54393	2.07122	0.23709	1.61628	0.16334	0.7768
	0.55729	2.67194	0.5493	2.072	0.24964	1.61691	0.12489	0.77734
	0.54077	2.67339	0.55682	2.07595	0.22489	1.61887	0.16678	0.77739
	0.53451	2.67346	0.54692	2.07714	0.22894	1.6191	0.17219	0.7779
	0.52776	2.67482	0.52506	2.0843	0.23854	1.62051	0.15855	0.77991
	0.53194	2.69211	0.55167	2.08458	0.21893	1.62319	0.16061	0.78038
	0.54387	2.69621	0.55221	2.08755	0.2412	1.62446	0.17912	0.78107
	0.52744	2.69886	0.52923	2.09044	0.22212	1.62515	0.17794	0.78226
	0.51838	2.7033	0.54955	2.09194	0.21317	1.62576	0.14655	0.78243
	0.52318	2.70385	0.51047	2.10007	0.20641	1.6282	0.14822	0.78279
	0.5275	2.70403	0.54412	2.10101	0.20398	1.62826	0.17924	0.78509
	0.53679	2.70437	0.56068	2.10444	0.22805	1.6289	0.15461	0.78509
	0.54246	2.70438	0.54308	2.10493	0.2176	1.62901	0.14449	0.78629
	0.51312	2.71094	0.52332	2.10651	0.21694	1.63159	0.14716	0.78685
	0.52899	2.71737	0.5221	2.1081	0.22464	1.63203	0.18809	0.78747
	0.52508	2.72246	0.54107	2.10928	0.2352	1.63244	0.16884	0.78813
	0.51846	2.72262	0.53334	2.11962	0.21474	1.633	0.15003	0.78822
	0.52149	2.72867	0.54618	2.12099	0.23965	1.63368	0.14325	0.78919
	0.51725	2.72901	0.50586	2.12246	0.24765	1.63597	0.15266	0.79169
	0.51949	2.73374	0.53201	2.1244	0.2323	1.6364	0.16946	0.79182
	0.51349	2.73591	0.54394	2.12517	0.19736	1.63737	0.13964	0.79202
	0.52808	2.73759	0.56423	2.12568	0.232	1.63953	0.15246	0.79228
	0.50499	2.73797	0.51483	2.12943	0.2634	1.63986	0.16791	0.79358
	0.51774	2.73855	0.54365	2.13056	0.24372	1.63987	0.15397	0.79409
	0.53442	2.73915	0.55556	2.13361	0.27273	1.64264	0.17461	0.79475
	0.521	2.73977	0.52394	2.13651	0.22131	1.64278	0.15102	0.79588
	0.50814	2.74308	0.55646	2.14172	0.23259	1.64375	0.19787	0.79599
	0.52948	2.7466	0.54248	2.1426	0.24947	1.64462	0.14792	0.79805
	0.55527	2.747	0.5516	2.1472	0.24826	1.64862	0.14492	0.79894
	0.51701	2.74785	0.58152	2.14731	0.24518	1.65026	0.14816	0.79915
	0.52924	2.74953	0.53363	2.14901	0.2537	1.65046	0.17117	0.80078
	0.54007	2.75238	0.55779	2.15094	0.25658	1.65217	0.15204	0.8015
	0.52983	2.75533	0.54433	2.15367	0.253	1.65393	0.14519	0.8015
	0.52316	2.75664	0.55242	2.15668	0.22749	1.65543	0.15859	0.80326
	0.54523	2.76422	0.55951	2.16784	0.25821	1.65567	0.17878	0.80359
	0.53763	2.76489	0.54044	2.17084	0.24738	1.6562	0.13513	0.80439
	0.54929	2.76537	0.55628	2.17197	0.24052	1.66006	0.142	0.80504
	0.52351	2.77182	0.54126	2.17267	0.25077	1.66031	0.13523	0.80604
	0.54722	2.77643	0.52824	2.17433	0.23701	1.66142	0.16134	0.80648
	0.53508	2.77964	0.5612	2.17604	0.26117	1.66208	0.13969	0.80739
	0.53619	2.78742	0.55177	2.17711	0.24557	1.66299	0.16287	0.8077
	0.52109	2.78849	0.54667	2.18556	0.22415	1.6642	0.14204	0.8086
	0.53534	2.79046	0.56054	2.18858	0.26286	1.66431	0.19023	0.80871
	0.54163	2.79262	0.55821	2.19307	0.24458	1.66634	0.16011	0.80871
	0.51163	2.79272	0.56238	2.19484	0.24457	1.67062	0.14785	0.81044
	0.52922	2.79845	0.539	2.19503	0.23441	1.67087	0.16419	0.81189
	0.53224	2.80172	0.52957	2.1952	0.23335	1.67145	0.13576	0.81204
	0.54056	2.80275	0.53413	2.19528	0.24575	1.67193	0.15324	0.81329
	0.54295	2.80709	0.56881	2.19862	0.24991	1.6736	0.15108	0.81469
	0.52461	2.80887	0.54638	2.20546	0.24052	1.67375	0.14892	0.81566
	0.52679	2.80979	0.54492	2.21232	0.25073	1.67542	0.12304	0.81636
	0.52905	2.81356	0.56398	2.21244	0.23969	1.67909	0.15613	0.8168
	0.5391	2.8138	0.55265	2.21387	0.21198	1.68053	0.14476	0.81706
	0.54986	2.81856	0.5434	2.21575	0.22453	1.68084	0.15297	0.81791
	0.53387	2.82067	0.55616	2.21894	0.23404	1.68116	0.12181	0.81803
	0.53805	2.82093	0.55966	2.22084	0.23665	1.68181	0.15811	0.81841
	0.54431	2.82456	0.5588	2.227	0.25339	1.68189	0.14349	0.82126
	0.55581	2.82469	0.5477	2.22871	0.23523	1.6834	0.12761	0.82167
	0.54369	2.82937	0.5595	2.23012	0.24542	1.68472	0.11948	0.82204
	0.55639	2.83181	0.55872	2.23717	0.26615	1.6853	0.16689	0.82242
	0.50988	2.83213	0.54726	2.23907	0.24613	1.68605	0.15014	0.8226
	0.56844	2.83393	0.55881	2.2435	0.28384	1.68658	0.12871	0.82297
	0.5364	2.84194	0.55041	2.24393	0.25607	1.68937	0.12739	0.82358
	0.54518	2.84348	0.52798	2.24605	0.22949	1.69076	0.14175	0.82478
	0.55655	2.84929	0.55544	2.25224	0.26843	1.69257	0.1581	0.82496
	0.53637	2.85054	0.53835	2.25416	0.25183	1.69423	0.15611	0.82611
	0.54516	2.85442	0.54172	2.25541	0.25532	1.6967	0.15681	0.82684
	0.55327	2.86281	0.55639	2.2585	0.26575	1.69745	0.11711	0.82759
	0.56099	2.86363	0.56282	2.25962	0.25053	1.69853	0.18179	0.82768
	0.53808	2.86416	0.53502	2.26311	0.25607	1.70077	0.15864	0.8278
	0.5386	2.86638	0.53594	2.26481	0.26231	1.70095	0.14815	0.82927
	0.54117	2.8665	0.54225	2.27078	0.22736	1.7033	0.16362	0.83016
	0.54656	2.87504	0.54822	2.27494	0.25135	1.70471	0.18118	0.83214
	0.53123	2.87543	0.54031	2.27531	0.2367	1.70685	0.1528	0.83268
	0.56349	2.87623	0.56096	2.27734	0.24264	1.70795	0.14063	0.83295
	0.5529	2.87706	0.52559	2.28023	0.25464	1.70827	0.15375	0.83337
	0.5477	2.87722	0.54232	2.28215	0.23307	1.70899	0.15545	0.83535
	0.55344	2.8814	0.53322	2.28381	0.24752	1.71095	0.16539	0.83598
	0.56709	2.88178	0.54968	2.2851	0.23102	1.71106	0.15213	0.8361
	0.56299	2.88803	0.56419	2.28668	0.21516	1.71309	0.16006	0.83733
	0.54513	2.89273	0.5358	2.29595	0.23273	1.71453	0.17935	0.83875
	0.55817	2.89521	0.54827	2.29656	0.23933	1.71458	0.14748	0.8397
	0.55859	2.89864	0.56649	2.2982	0.23995	1.71532	0.15383	0.8398
	0.56717	2.89991	0.52354	2.29927	0.2411	1.71641	0.13448	0.84005
	0.57918	2.90059	0.54532	2.30113	0.25601	1.718	0.16038	0.84179
	0.56691	2.90505	0.55969	2.30478	0.24422	1.71814	0.13672	0.84298
	0.55193	2.90716	0.53926	2.30642	0.26475	1.71842	0.15819	0.8431
	0.57635	2.90965	0.54634	2.31366	0.23236	1.71929	0.16275	0.84427
	0.5447	2.90969	0.55332	2.31715	0.24128	1.72447	0.13003	0.84477
	0.55226	2.92266	0.55902	2.31856	0.22846	1.72528	0.16504	0.84577
	0.56023	2.93163	0.53531	2.32085	0.24455	1.72602	0.13251	0.84589
	0.55078	2.93495	0.53142	2.32437	0.25072	1.72653	0.15156	0.84598
	0.54636	2.93503	0.53829	2.33158	0.2347	1.72659	0.16765	0.84653
	0.54281	2.93576	0.52984	2.33407	0.26045	1.72779	0.17061	0.84858
	0.54325	2.93693	0.52746	2.33818	0.24721	1.72861	0.13996	0.84966
	0.55942	2.94306	0.52043	2.34284	0.25819	1.73025	0.13652	0.8504
	0.54451	2.94307	0.53271	2.34377	0.24055	1.73466	0.17764	0.85112
	0.57605	2.94332	0.51579	2.34617	0.24119	1.73521	0.15087	0.85138
	0.54604	2.94655	0.56877	2.34875	0.24878	1.73581	0.15662	0.85186
	0.56231	2.94732	0.5145	2.34926	0.28469	1.73634	0.13675	0.85191
	0.54886	2.94763	0.50709	2.35161	0.24154	1.73648	0.13781	0.85481
	0.5715	2.95092	0.54877	2.35296	0.2583	1.73649	0.14359	0.85494
	0.53859	2.95146	0.52742	2.35331	0.25966	1.73921	0.14645	0.85539
	0.54669	2.95531	0.51201	2.35478	0.24842	1.73945	0.15351	0.85546
	0.56247	2.96569	0.5067	2.35894	0.27727	1.74289	0.157	0.85673
	0.55693	2.96616	0.52459	2.35899	0.24758	1.74545	0.13442	0.85774
	0.5473	2.97087	0.50904	2.36345	0.2486	1.74566	0.16626	0.85778
	0.56551	2.9725	0.4965	2.36418	0.27306	1.74596	0.15377	0.85787
	0.57581	2.97317	0.54444	2.36964	0.26884	1.74843	0.15941	0.85925
	0.55846	2.97374	0.54365	2.37345	0.2324	1.74967	0.17309	0.8603
	0.56874	2.97408	0.5171	2.37435	0.26513	1.75081	0.1425	0.86145
	0.5502	2.9768	0.51862	2.37498	0.2725	1.75379	0.15462	0.86271
	0.5612	2.98693	0.52075	2.37729	0.25262	1.75518	0.13143	0.86289
	0.57772	2.98796	0.53961	2.38125	0.24647	1.75533	0.17964	0.86332
	0.56361	2.98832	0.53046	2.38213	0.2362	1.7582	0.16323	0.86368
	0.58191	2.98987	0.53454	2.38635	0.23838	1.75901	0.14889	0.86409
	0.56083	2.99346	0.51353	2.39767	0.24715	1.76029	0.17883	0.86646
	0.56408	2.99406	0.51052	2.39996	0.2477	1.76072	0.18538	0.86728
	0.57765	3.00051	0.51753	2.40102	0.25563	1.76084	0.14285	0.86757
	0.56685	3.00374	0.51222	2.40179	0.24842	1.76411	0.1486	0.86762
	0.57586	3.00982	0.51396	2.40741	0.26656	1.76426	0.13343	0.86935
	0.56181	3.01437	0.51644	2.40889	0.23205	1.76536	0.17977	0.86992
	0.57287	3.01693	0.52648	2.4098	0.23863	1.76651	0.15002	0.87083
	0.57426	3.01981	0.49591	2.41118	0.24437	1.76671	0.15247	0.87126
	0.55749	3.02182	0.49953	2.41123	0.24952	1.76872	0.15354	0.87283
	0.55187	3.02292	0.53054	2.41261	0.25411	1.77232	0.15757	0.87336
	0.57641	3.02407	0.50552	2.41548	0.23849	1.77237	0.18472	0.87336
	0.57716	3.02694	0.52303	2.41937	0.23401	1.77252	0.15562	0.87489
	0.58038	3.03377	0.49632	2.42412	0.27908	1.77348	0.13542	0.87576
	0.58434	3.03451	0.52965	2.42452	0.23722	1.77379	0.16026	0.87628
	0.56623	3.03725	0.5175	2.4266	0.25732	1.77494	0.15862	0.87774
	0.54971	3.03902	0.50872	2.42757	0.23525	1.77715	0.12972	0.87929
	0.56245	3.04337	0.50999	2.43527	0.28172	1.77741	0.16914	0.87938
	0.57116	3.04833	0.51652	2.43819	0.21588	1.77824	0.14336	0.87987
	0.57712	3.04873	0.52756	2.43933	0.24487	1.78179	0.13575	0.88003
	0.58236	3.04926	0.51525	2.44139	0.23692	1.78221	0.14456	0.88075
	0.57825	3.05721	0.49445	2.44364	0.26158	1.78373	0.16588	0.88082
	0.55735	3.05968	0.48883	2.44729	0.24866	1.78479	0.15417	0.8826
	0.57282	3.06364	0.52136	2.44844	0.27344	1.78479	0.14645	0.88435
	0.57595	3.06512	0.50136	2.45377	0.26252	1.78549	0.15505	0.88486
	0.56093	3.06593	0.5234	2.45486	0.28424	1.78556	0.174	0.88525
	0.56828	3.07308	0.49212	2.45601	0.27169	1.7897	0.12138	0.88573
	0.5646	3.08098	0.52733	2.45656	0.29786	1.79343	0.12737	0.88625
	0.55489	3.08588	0.4993	2.46045	0.26364	1.7939	0.16148	0.88722
	0.55155	3.08617	0.5259	2.46103	0.27756	1.794	0.12607	0.88773
	0.55957	3.08792	0.50093	2.46155	0.25485	1.79485	0.10803	0.88908
	0.55806	3.09261	0.52719	2.46791	0.26258	1.79509	0.14456	0.88912
	0.5521	3.09273	0.50914	2.47246	0.266	1.8007	0.14827	0.89037
	0.56041	3.09345	0.5016	2.47339	0.24675	1.80101	0.12498	0.89141
	0.54066	3.09486	0.52777	2.47528	0.26495	1.80266	0.16636	0.892
	0.56931	3.09628	0.53484	2.47595	0.26795	1.80403	0.13567	0.89204
	0.56089	3.10012	0.51377	2.47848	0.24398	1.80698	0.10073	0.89206
	0.54816	3.105	0.50375	2.48034	0.25865	1.807	0.13465	0.89259
	0.56305	3.10701	0.52842	2.48266	0.2387	1.80809	0.14563	0.89261
	0.56034	3.10703	0.53958	2.48506	0.25927	1.81001	0.19081	0.89348
	0.57106	3.1091	0.51788	2.49115	0.244	1.81071	0.14001	0.89494
	0.56555	3.11097	0.54045	2.49556	0.24617	1.8109	0.14254	0.89555
	0.53586	3.11335	0.49318	2.49911	0.25631	1.81138	0.14275	0.89622
	0.58193	3.11427	0.50958	2.501	0.28407	1.8125	0.16395	0.89694
	0.58644	3.1174	0.50908	2.50493	0.26112	1.81308	0.18191	0.89736
	0.5618	3.1209	0.50072	2.50608	0.26419	1.81445	0.15102	0.89878
	0.56197	3.12529	0.51358	2.50958	0.24386	1.81515	0.17201	0.89923
	0.58996	3.12614	0.5215	2.51206	0.28131	1.81828	0.18959	0.90128
	0.55312	3.12615	0.50818	2.51504	0.26067	1.81879	0.15216	0.90213
	0.57659	3.13127	0.50696	2.5206	0.26688	1.81902	0.158	0.90235
	0.56519	3.13606	0.50815	2.5227	0.26379	1.8227	0.14677	0.90396
	0.5694	3.14436	0.48372	2.52336	0.28952	1.82394	0.16551	0.90507
	0.57654	3.14685	0.51354	2.52442	0.27085	1.82397	0.15275	0.90532
	0.57013	3.14774	0.49205	2.53065	0.26901	1.82622	0.1731	0.90545
	0.57615	3.15071	0.50088	2.53155	0.25167	1.82665	0.15769	0.90755
	0.55165	3.16079	0.52052	2.53308	0.27307	1.82908	0.19264	0.90772
	0.55372	3.16847	0.50966	2.53486	0.27227	1.83252	0.15636	0.90842
	0.55453	3.1688	0.49939	2.53604	0.26199	1.83319	0.16167	0.90885
	0.55771	3.17064	0.49133	2.53805	0.25653	1.83328	0.18187	0.90985
	0.55386	3.17068	0.50491	2.54222	0.28986	1.835	0.14503	0.91081
	0.55191	3.17518	0.51833	2.54262	0.27716	1.83569	0.15148	0.91301
	0.54977	3.1799	0.50726	2.54442	0.26031	1.83683	0.15104	0.91365
	0.53185	3.18564	0.51037	2.5505	0.25614	1.83723	0.1429	0.91468
	0.55619	3.18626	0.52967	2.55128	0.27074	1.84123	0.14936	0.91475
	0.54197	3.18713	0.49759	2.55362	0.26432	1.84399	0.17035	0.9151
	0.53887	3.1918	0.51342	2.55423	0.24746	1.84439	0.14849	0.91611
	0.57221	3.19465	0.49578	2.55899	0.29156	1.8449	0.13824	0.91626
	0.53913	3.1951	0.5048	2.56374	0.26745	1.84507	0.14676	0.91782
	0.53094	3.19557	0.50972	2.56431	0.26961	1.84599	0.14563	0.91843
	0.52616	3.19821	0.50873	2.57044	0.24577	1.84678	0.16487	0.91897
	0.52387	3.19828	0.49894	2.57129	0.27775	1.8496	0.14015	0.92005
	0.57539	3.19885	0.52635	2.57404	0.24858	1.85105	0.13016	0.92029
	0.51891	3.20209	0.50935	2.5751	0.26974	1.85404	0.15682	0.92108
	0.54133	3.20285	0.48913	2.57653	0.28624	1.85445	0.13876	0.92175
	0.53702	3.20334	0.5085	2.57752	0.25912	1.85485	0.15685	0.92199
	0.5747	3.20436	0.49044	2.58036	0.27241	1.85515	0.15857	0.92278
	0.54496	3.20481	0.49917	2.59038	0.2476	1.85593	0.16083	0.9234
	0.54737	3.20686	0.52103	2.59253	0.27334	1.85908	0.18102	0.92431
	0.53493	3.20966	0.48678	2.59256	0.28805	1.8606	0.14832	0.92586
	0.59234	3.21093	0.49999	2.59259	0.2543	1.86187	0.12869	0.92687
	0.56054	3.21819	0.49918	2.5956	0.25887	1.86362	0.16196	0.92792
	0.56123	3.22082	0.51959	2.59604	0.25648	1.86446	0.14012	0.92823
	0.56348	3.22557	0.47672	2.59766	0.27012	1.86582	0.14329	0.9287
	0.57638	3.22654	0.49868	2.59784	0.26218	1.86862	0.16739	0.92915
	0.55248	3.2309	0.52446	2.60449	0.23037	1.86981	0.18631	0.93021
	0.57266	3.23397	0.50327	2.60941	0.25531	1.87102	0.14373	0.93024
	0.57218	3.23768	0.53371	2.6102	0.25501	1.87189	0.16994	0.93034
	0.57519	3.2419	0.49085	2.61071	0.27483	1.87203	0.17686	0.93214
	0.5679	3.24418	0.50542	2.61485	0.25522	1.87254	0.16934	0.93391
	0.58713	3.24548	0.48342	2.61565	0.28333	1.87299	0.11537	0.93437
	0.57445	3.24932	0.50261	2.61884	0.24233	1.87654	0.17229	0.93456
	0.56598	3.25272	0.50867	2.62304	0.23621	1.87691	0.17928	0.93594
	0.57839	3.25516	0.52038	2.62466	0.26783	1.87755	0.1611	0.9366
	0.58009	3.25793	0.51326	2.63138	0.26504	1.88078	0.17925	0.93751
	0.57292	3.2695	0.49416	2.63167	0.25606	1.88126	0.1868	0.93822
	0.56487	3.27149	0.48249	2.6377	0.26743	1.88194	0.18948	0.93917
	0.56082	3.27684	0.4956	2.64004	0.2731	1.88265	0.14725	0.93971
	0.56354	3.28107	0.49731	2.64369	0.29725	1.88305	0.17386	0.94162
	0.55492	3.28569	0.48743	2.64554	0.26424	1.8858	0.1682	0.94282
	0.55709	3.28802	0.48064	2.65164	0.27244	1.8858	0.17737	0.94294
	0.54668	3.29559	0.48822	2.65328	0.27161	1.89015	0.18437	0.94482
	0.54937	3.29929	0.47681	2.65444	0.28377	1.89036	0.16537	0.9449
	0.54205	3.30118	0.48834	2.65505	0.2833	1.89219	0.15933	0.94626
	0.53947	3.30212	0.47825	2.65524	0.25947	1.89361	0.18791	0.94645
	0.53347	3.30519	0.48865	2.65735	0.28146	1.89425	0.17407	0.94674
	0.53087	3.3072	0.50523	2.65792	0.28296	1.89787	0.16954	0.94909
	0.53388	3.30772	0.49148	2.65883	0.27017	1.898	0.17318	0.95194
	0.54012	3.30842	0.51846	2.6611	0.25903	1.90106	0.14407	0.95198
	0.54199	3.30887	0.49485	2.66475	0.26473	1.9021	0.15154	0.9522
	0.55979	3.30892	0.48104	2.66496	0.25636	1.9057	0.14393	0.95226
	0.55411	3.30975	0.52687	2.66569	0.25215	1.90571	0.15456	0.95252
	0.53794	3.31352	0.51451	2.66633	0.27	1.90611	0.1692	0.95378
	0.55079	3.31947	0.48929	2.66959	0.25759	1.90647	0.15721	0.95403
	0.53132	3.32013	0.50426	2.67766	0.27411	1.90712	0.18146	0.95549
	0.53311	3.32064	0.50457	2.68409	0.24216	1.9074	0.14857	0.9565
	0.55525	3.32145	0.49629	2.6848	0.27506	1.90858	0.13709	0.9576
	0.55751	3.32252	0.52946	2.68582	0.27167	1.91066	0.16767	0.95802
	0.5704	3.32753	0.51598	2.68737	0.27198	1.91476	0.13647	0.95823
	0.57488	3.32945	0.48175	2.68894	0.25203	1.9157	0.13991	0.95945
	0.56169	3.33034	0.49966	2.69082	0.25585	1.91651	0.15929	0.96003
	0.55016	3.33097	0.48782	2.69328	0.26998	1.91683	0.13953	0.9609
	0.55117	3.33388	0.50441	2.70424	0.27021	1.91844	0.18662	0.96179
	0.57555	3.33482	0.4883	2.705	0.23898	1.91845	0.15126	0.96204
	0.57773	3.33799	0.48937	2.70795	0.30076	1.92117	0.13739	0.9625
	0.57594	3.34441	0.47958	2.71039	0.2572	1.92247	0.15113	0.96327
	0.57072	3.35243	0.50251	2.71293	0.25775	1.92283	0.13045	0.96439
	0.57286	3.3533	0.48129	2.71545	0.27906	1.92283	0.17333	0.96508
	0.57638	3.35607	0.47802	2.71879	0.26563	1.9234	0.14924	0.96554
	0.58385	3.35798	0.47895	2.71891	0.29775	1.92529	0.14317	0.96664
	0.57593	3.35877	0.47529	2.72546	0.24133	1.92858	0.15558	0.96761
	0.57778	3.36571	0.47973	2.72642	0.25405	1.93172	0.17578	0.96865
	0.57244	3.3728	0.48516	2.72647	0.27683	1.93176	0.15781	0.9691
	0.57799	3.37535	0.48286	2.72981	0.25656	1.93437	0.12155	0.96988
	0.58833	3.3791	0.48803	2.73067	0.28199	1.93459	0.13839	0.96993
	0.58013	3.38041	0.4635	2.7315	0.26807	1.93526	0.15613	0.97222
	0.55916	3.38458	0.47802	2.73629	0.28291	1.93644	0.1451	0.97245
	0.56076	3.38525	0.47911	2.73818	0.25395	1.93855	0.13444	0.97256
	0.5631	3.38886	0.46489	2.74642	0.28178	1.93872	0.14617	0.97421
	0.56667	3.39724	0.46079	2.74901	0.2855	1.94088	0.13578	0.97452
	0.56884	3.40176	0.45169	2.75005	0.25826	1.94427	0.15046	0.97507
	0.55984	3.40499	0.45584	2.75239	0.27897	1.94507	0.15774	0.97548
	0.55395	3.40693	0.44115	2.75853	0.25026	1.94634	0.15729	0.97634
	0.56786	3.40787	0.41498	2.79603	0.25974	1.94743	0.12728	0.97641
	0.5495	3.41715	0.40791	2.79844	0.27452	1.94773	0.13782	0.97876
	0.53982	3.41759	0.40125	2.80091	0.27789	1.94843	0.15435	0.97884
	0.57704	3.41949	0.39013	2.80192	0.28382	1.94915	0.12715	0.97904
	0.54271	3.42085	0.3817	2.80356	0.27962	1.95279	0.16821	0.97948
	0.55154	3.42111	0.41074	2.80435	0.25759	1.95571	0.13172	0.97984
	0.55322	3.427	0.37783	2.80465	0.27036	1.95652	0.13692	0.98083
	0.54772	3.4282	0.38209	2.80545	0.28062	1.95722	0.1554	0.98125
	0.56857	3.42959	0.39741	2.80657	0.24514	1.95833	0.15169	0.98246
	0.55143	3.43099	0.37941	2.80676	0.26137	1.95894	0.17621	0.98367
	0.54025	3.43134	0.36623	2.80823	0.26752	1.96067	0.14199	0.98414
	0.53578	3.43329	0.44186	2.80864	0.27735	1.96118	0.14364	0.98469
	0.57707	3.43802	0.39397	2.8088	0.2801	1.96182	0.13762	0.98569
	0.54274	3.43806	0.37602	2.81037	0.29743	1.96309	0.18542	0.98586
	0.57095	3.43842	0.36177	2.81067	0.2797	1.96422	0.15408	0.98641
	0.58439	3.44163	0.37466	2.81087	0.29178	1.96903	0.16181	0.98664
	0.55894	3.44186	0.37664	2.81128	0.24665	1.96991	0.16774	0.98854
	0.59603	3.44357	0.3943	2.81363	0.27274	1.9711	0.17023	0.99006
	0.5745	3.446	0.37141	2.81405	0.26162	1.97133	0.15372	0.99062
	0.54754	3.44797	0.36382	2.81468	0.30794	1.97277	0.17855	0.99072
	0.58171	3.44973	0.43772	2.8147	0.27431	1.97458	0.16647	0.99306
	0.60858	3.45231	0.40188	2.81621	0.25876	1.9762	0.17169	0.99343
	0.58818	3.45823	0.37152	2.81763	0.27058	1.9765	0.13395	0.99402
	0.60526	3.46188	0.37156	2.81862	0.30535	1.97777	0.16721	0.99482
	0.57186	3.46749	0.37571	2.81874	0.26455	1.97898	0.14637	0.99703
	0.6029	3.46868	0.39658	2.82025	0.28226	1.97966	0.15928	0.99764
	0.57618	3.47175	0.37255	2.82162	0.29361	1.98275	0.14199	0.99798
	0.59851	3.47612	0.37826	2.82405	0.25528	1.9858	0.16513	0.99809
	0.60197	3.47857	0.36165	2.82641	0.29976	1.98586	0.13596	0.99896
	0.6003	3.48589	0.36457	2.82775	0.27441	1.98827	0.16082	0.99926
	0.60914	3.48633	0.35794	2.82845	0.25577	1.98906	0.15361	1.00049
	0.5872	3.4937	0.3822	2.82989	0.28699	1.99066	0.15345	1.00157
	0.59	3.50425	0.37588	2.82995	0.26407	1.99135	0.16477	1.00289
	0.57775	3.50575	0.36585	2.8312	0.27819	1.99365	0.13548	1.00382
	0.58293	3.51231	0.38114	2.83242	0.27535	1.99691	0.11755	1.00396
	0.57922	3.51725	0.39146	2.83481	0.26884	1.99746	0.15943	1.00406
	0.5864	3.51938	0.45311	2.83544	0.26192	1.9977	0.1296	1.00465
	0.57704	3.52115	0.3742	2.83802	0.27061	1.99914	0.14301	1.00653
	0.56769	3.52398	0.36476	2.83929	0.27625	1.99998	0.13214	1.00682
	0.57347	3.52467	0.37974	2.83964	0.27719	2.00113	0.15035	1.0072
	0.58298	3.52535	0.36209	2.8429	0.27374	2.00416	0.12997	1.0082
	0.56422	3.53188	0.38019	2.84309	0.23725	2.00518	0.16628	1.00838
	0.5707	3.53939	0.39382	2.84373	0.29553	2.00592	0.14534	1.00841
	0.56015	3.54285	0.37036	2.84427	0.27166	2.00623	0.16118	1.00983
	0.55667	3.54561	0.37674	2.84789	0.27821	2.00627	0.13145	1.01022
	0.55727	3.54601	0.36857	2.84854	0.24274	2.00981	0.14646	1.01161
	0.57718	3.54964	0.3978	2.84983	0.29142	2.01008	0.15326	1.01198
	0.56135	3.54971	0.38969	2.8502	0.26724	2.01296	0.14966	1.0136
	0.55652	3.55129	0.37563	2.85173	0.24909	2.01297	0.13466	1.01401
	0.54915	3.55468	0.36013	2.85475	0.26593	2.01731	0.16866	1.01456
	0.55792	3.55745	0.3911	2.85489	0.26064	2.01757	0.15281	1.01463
	0.55359	3.55764	0.41831	2.85715	0.26597	2.01878	0.13845	1.01519
	0.58041	3.55771	0.37668	2.86184	0.26601	2.02026	0.15232	1.01658
	0.5538	3.55872	0.39518	2.86214	0.28567	2.02055	0.16143	1.01683
	0.57253	3.55921	0.38605	2.86286	0.25114	2.0212	0.15944	1.01899
	0.61984	3.56082	0.37566	2.86381	0.26025	2.02232	0.13858	1.0194
	0.60829	3.56159	0.38737	2.86703	0.25458	2.02458	0.13749	1.01995
	0.55554	3.56198	0.39584	2.86856	0.27229	2.02592	0.13808	1.02149
	0.5785	3.56365	0.38673	2.86949	0.27948	2.02813	0.11277	1.02273
	0.58492	3.56376	0.382	2.87574	0.2395	2.0301	0.12023	1.02303
	0.58625	3.5669	0.38212	2.87957	0.24097	2.03038	0.12685	1.02358
	0.62883	3.5685	0.38576	2.88037	0.25449	2.03098	0.11809	1.02363
	0.59088	3.5689	0.36458	2.88231	0.28284	2.03218	0.13664	1.025
	0.53678	3.5716	0.3648	2.88294	0.23032	2.03246	0.09724	1.02569
	0.61438	3.57203	0.38458	2.88315	0.25751	2.03473	0.10302	1.02591
	0.61774	3.58188	0.44254	2.88371	0.24914	2.03523	0.10708	1.02601
	0.61472	3.58953	0.38687	2.88607	0.28312	2.03589	0.09017	1.02623
	0.62407	3.60139	0.3726	2.88915	0.26597	2.03733	0.10766	1.02714
	0.60641	3.6015	0.37708	2.89134	0.28033	2.03977	0.10717	1.0276
	0.61446	3.60228	0.35151	2.89347	0.23696	2.04146	0.0982	1.02849
	0.60808	3.60499	0.36741	2.89695	0.26109	2.04159	0.09883	1.02889
	0.60414	3.61861	0.37633	2.8978	0.27879	2.04273	0.11351	1.02933
	0.6007	3.62641	0.35787	2.89798	0.25222	2.04654	0.10333	1.02934
	0.58898	3.63223	0.35346	2.90054	0.26444	2.04724	0.1127	1.02993
	0.59532	3.63588	0.36055	2.90073	0.27778	2.04775	0.08281	1.02997
	0.58774	3.63902	0.37127	2.90243	0.25721	2.05014	0.09935	1.03103
	0.57882	3.64069	0.39174	2.90319	0.27055	2.05104	0.0949	1.03165
	0.57543	3.64794	0.39764	2.90422	0.24239	2.05204	0.09705	1.0323
	0.57933	3.64881	0.35685	2.90496	0.25157	2.0553	0.10535	1.03277
	0.57091	3.65133	0.3655	2.90847	0.30207	2.05601	0.07897	1.03283
	0.56977	3.65564	0.3537	2.90897	0.25833	2.05619	0.12652	1.03288
	0.56374	3.66262	0.35868	2.90907	0.25364	2.05637	0.08927	1.03317
	0.55909	3.66311	0.38671	2.91038	0.25485	2.05815	0.09722	1.0337
	0.5606	3.66353	0.40014	2.91133	0.2711	2.05872	0.10574	1.03489
	0.5704	3.66582	0.38341	2.9137	0.257	2.05874	0.08355	1.03563
	0.56254	3.66745	0.38353	2.92195	0.25379	2.0608	0.09514	1.0359
	0.55573	3.66985	0.39943	2.92203	0.26517	2.06454	0.10213	1.036
	0.55267	3.67442	0.38977	2.92256	0.26762	2.06534	0.11626	1.03633
	0.53622	3.6776	0.36976	2.92285	0.27848	2.0661	0.09294	1.03699
	0.54663	3.67973	0.36258	2.92655	0.26503	2.06746	0.11398	1.0371
	0.55619	3.68192	0.39356	2.92662	0.28032	2.07039	0.11777	1.03746
	0.54427	3.68713	0.39837	2.9295	0.25773	2.07139	0.11245	1.03901
	0.55188	3.68735	0.37544	2.93421	0.26042	2.07188	0.0942	1.03954
	0.53535	3.68767	0.38246	2.93633	0.28336	2.07192	0.10168	1.04015
	0.54044	3.68922	0.37998	2.94029	0.25775	2.07356	0.11009	1.04018
	0.56333	3.69236	0.39236	2.9404	0.27423	2.07625	0.10979	1.04086
	0.55006	3.69272	0.38178	2.94094	0.25086	2.0793	0.11072	1.04134
	0.55121	3.69537	0.36004	2.94459	0.29086	2.08006	0.09711	1.04255
	0.56765	3.69666	0.38215	2.94556	0.26542	2.08053	0.13093	1.04311
	0.53122	3.69707	0.38728	2.94733	0.24944	2.08233	0.09296	1.04333
	0.54924	3.69862	0.38407	2.95167	0.23156	2.0828	0.1009	1.04336
	0.53528	3.70057	0.36191	2.95343	0.29226	2.08282	0.0833	1.04453
	0.56245	3.70439	0.38783	2.9542	0.25953	2.08282	0.12254	1.04467
	0.55005	3.70584	0.36917	2.95453	0.24673	2.08607	0.08182	1.04502
	0.57322	3.70632	0.37154	2.95758	0.28035	2.08866	0.09048	1.04559
	0.57237	3.71277	0.38346	2.95806	0.26475	2.09022	0.11147	1.04577
	0.55957	3.71348	0.38209	2.96051	0.24087	2.09064	0.10592	1.04664
	0.55355	3.71367	0.38599	2.96557	0.29601	2.09137	0.14056	1.04683
	0.56628	3.72028	0.37531	2.96654	0.23118	2.09206	0.11165	1.04701
	0.55991	3.72794	0.36484	2.96729	0.27077	2.09237	0.10223	1.04808
	0.56175	3.72984	0.36406	2.96892	0.27023	2.09392	0.11584	1.04909
	0.55421	3.7383	0.3828	2.97207	0.2766	2.09745	0.08161	1.04963
	0.56938	3.73876	0.36954	2.97243	0.28924	2.09906	0.10685	1.05007
	0.54864	3.74111	0.37354	2.9726	0.26005	2.09934	0.10707	1.05058
	0.55237	3.74207	0.37635	2.97593	0.26736	2.10086	0.10586	1.05105
	0.55458	3.74239	0.38267	2.97897	0.2916	2.10288	0.11305	1.05167
	0.55587	3.74465	0.39382	2.98154	0.22425	2.10534	0.12048	1.05228
	0.56802	3.75627	0.36122	2.9835	0.26674	2.10561	0.08797	1.05259
	0.54759	3.75677	0.37122	2.98462	0.25879	2.10616	0.12557	1.05266
	0.55037	3.75845	0.34638	2.98657	0.30001	2.10693	0.0877	1.05353
	0.55773	3.75938	0.3816	2.98792	0.26487	2.11034	0.11942	1.05369
	0.54965	3.76037	0.33651	2.98873	0.25627	2.11128	0.12503	1.05447
	0.5402	3.7621	0.39147	2.99176	0.26835	2.11133	0.11792	1.05565
	0.55647	3.76783	0.35147	2.99199	0.27639	2.11375	0.12698	1.0564
	0.5408	3.76922	0.35955	2.99707	0.27663	2.11556	0.0824	1.05663
	0.55477	3.77786	0.36257	2.99792	0.29357	2.11729	0.10159	1.05712
	0.54225	3.78151	0.34771	2.99928	0.27381	2.11762	0.12598	1.05761
	0.54133	3.78371	0.36846	3.00072	0.30772	2.11763	0.11204	1.05782
	0.53596	3.78373	0.36412	3.00328	0.27119	2.11977	0.12429	1.05839
	0.54265	3.78935	0.35989	3.00652	0.246	2.12043	0.12242	1.06016
	0.54668	3.79084	0.36692	3.00708	0.25679	2.12537	0.11065	1.06036
	0.53852	3.79095	0.38284	3.00896	0.27534	2.12543	0.08994	1.06107
	0.53687	3.79561	0.35497	3.00944	0.27898	2.12682	0.11887	1.0611
	0.54962	3.79741	0.37114	3.0098	0.29355	2.12753	0.11821	1.0616
	0.53711	3.80264	0.36627	3.0098	0.28091	2.12802	0.12058	1.06231
	0.53126	3.80496	0.37332	3.01385	0.30735	2.12955	0.12856	1.06305
	0.5394	3.80684	0.36908	3.01726	0.29181	2.12966	0.11809	1.06311
	0.52638	3.80693	0.36579	3.02219	0.25372	2.1307	0.12786	1.0651
	0.54671	3.808	0.38456	3.02276	0.29582	2.13581	0.10007	1.06578
	0.5533	3.81516	0.36727	3.02544	0.28544	2.13634	0.10406	1.06594
	0.52963	3.81584	0.34647	3.02552	0.26477	2.13654	0.08805	1.06608
	0.54308	3.81771	0.39265	3.02553	0.29774	2.13822	0.13187	1.06609
	0.56546	3.82041	0.35976	3.02599	0.29933	2.14266	0.10341	1.06717
	0.53078	3.82047	0.38268	3.02611	0.28442	2.14282	0.11073	1.06831
	0.53057	3.82235	0.34653	3.02671	0.26694	2.14313	0.09384	1.06884
	0.55207	3.82541	0.38233	3.03157	0.25407	2.14318	0.1032	1.06922
	0.54218	3.82587	0.39379	3.03258	0.29152	2.14606	0.10774	1.0694
	0.57392	3.83216	0.37948	3.03427	0.2666	2.14751	0.12394	1.06963
	0.51552	3.83235	0.39515	3.03451	0.30202	2.14899	0.10322	1.07012
	0.56268	3.83476	0.39271	3.03773	0.27971	2.15022	0.10505	1.07127
	0.53231	3.83576	0.38037	3.0439	0.30133	2.15162	0.10176	1.07192
	0.5505	3.83704	0.38672	3.04586	0.27965	2.15213	0.10214	1.07232
	0.54288	3.84069	0.37463	3.04765	0.26155	2.15292	0.10342	1.07278
	0.55786	3.84786	0.35941	3.05521	0.30175	2.1536	0.11305	1.0732
	0.56188	3.84805	0.36899	3.05606	0.27743	2.16038	0.09224	1.07376
	0.5693	3.85364	0.36201	3.05676	0.28847	2.16162	0.11627	1.07452
	0.56235	3.85464	0.35797	3.0568	0.25344	2.16236	0.09425	1.07466
	0.55542	3.85665	0.36244	3.05956	0.28887	2.16257	0.09117	1.07523
	0.56276	3.86302	0.36861	3.06036	0.26965	2.1634	0.09345	1.07604
	0.56959	3.86391	0.36027	3.06436	0.29154	2.16424	0.09602	1.07667
	0.56028	3.86626	0.37521	3.06471	0.26125	2.16453	0.07987	1.0771
	0.56577	3.87298	0.34751	3.06508	0.30314	2.17029	0.10615	1.07712
	0.56783	3.87631	0.37606	3.06666	0.27091	2.17105	0.09236	1.07729
	0.55274	3.87877	0.37819	3.06821	0.26226	2.17149	0.1227	1.07795
	0.56886	3.87888	0.35621	3.06837	0.25919	2.17263	0.10143	1.07838
	0.56009	3.88819	0.34588	3.06979	0.26773	2.17275	0.09064	1.07845
	0.55996	3.89236	0.37947	3.07252	0.27873	2.17309	0.09652	1.07978
	0.54118	3.89326	0.37147	3.07301	0.28926	2.17551	0.08575	1.08076
	0.56126	3.89751	0.39958	3.07562	0.25616	2.17603	0.08852	1.08116
	0.55662	3.89812	0.37331	3.07669	0.29769	2.17921	0.07727	1.08135
	0.54694	3.90035	0.37843	3.07918	0.32718	2.18041	0.08182	1.08185
	0.55641	3.90325	0.3693	3.07985	0.28412	2.18056	0.0932	1.08201
	0.55069	3.91029	0.38747	3.08217	0.26557	2.18222	0.08498	1.08203
	0.55032	3.91474	0.3815	3.08784	0.26274	2.18234	0.11019	1.08217
	0.53976	3.91684	0.36943	3.08952	0.2956	2.18245	0.08447	1.08294
	0.55087	3.91761	0.38701	3.09058	0.293	2.18487	0.11214	1.08343
	0.52653	3.92222	0.37071	3.0928	0.29835	2.18903	0.08052	1.08422
	0.55343	3.92473	0.37252	3.09645	0.30944	2.19083	0.1176	1.08482
	0.53983	3.92777	0.37174	3.09846	0.28531	2.19389	0.09616	1.08542
	0.52732	3.92878	0.377	3.10153	0.3152	2.19434	0.0842	1.08544
	0.53928	3.93082	0.36649	3.10179	0.2748	2.19512	0.06259	1.08544
	0.54812	3.93086	0.36842	3.10251	0.29283	2.19642	0.10442	1.08641
	0.53606	3.93122	0.36484	3.10703	0.26196	2.19743	0.07489	1.0874
	0.55249	3.93342	0.3837	3.10711	0.29265	2.201	0.09361	1.08749
	0.53858	3.9401	0.36429	3.10965	0.30793	2.20175	0.10313	1.08783
	0.55347	3.94298	0.3582	3.11033	0.26876	2.20222	0.11031	1.08799
	0.54484	3.94348	0.37231	3.11429	0.27902	2.20544	0.10277	1.08919
	0.5336	3.94892	0.35221	3.11465	0.27116	2.20583	0.06732	1.08922
	0.55008	3.9491	0.36158	3.11558	0.28658	2.20769	0.09727	1.08987
	0.53642	3.95102	0.3719	3.11623	0.2547	2.20879	0.10259	1.09043
	0.55025	3.95202	0.38698	3.11706	0.31841	2.2098	0.07972	1.09111
	0.54729	3.95861	0.38542	3.12482	0.28255	2.21032	0.09747	1.09132
	0.54288	3.96677	0.35676	3.12522	0.28307	2.21296	0.08888	1.09231
	0.5301	3.96737	0.36891	3.12559	0.26595	2.21319	0.09837	1.09239
	0.5485	3.96949	0.34784	3.12563	0.27701	2.2133	0.05642	1.09294
	0.55413	3.97006	0.33932	3.12763	0.26217	2.21827	0.0926	1.09298
	0.52732	3.9739	0.35339	3.13206	0.25874	2.21943	0.08972	1.0936
	0.53804	3.9742	0.37432	3.13301	0.27892	2.21957	0.0974	1.09408
	0.53102	3.97479	0.36089	3.13345	0.28081	2.22066	0.08487	1.09432
	0.55426	3.97883	0.38168	3.1335	0.28517	2.22262	0.09481	1.09499
	0.55979	3.9794	0.35843	3.13629	0.27529	2.22307	0.09007	1.09569
	0.56449	3.9844	0.37033	3.13923	0.28043	2.22458	0.10031	1.09577
	0.54136	3.98452	0.36581	3.14223	0.31126	2.22526	0.06349	1.09608
	0.53304	3.98679	0.37781	3.14283	0.29768	2.22572	0.10037	1.0962
	0.52147	3.99522	0.35996	3.14578	0.28223	2.22652	0.11214	1.09781
	0.55332	3.9954	0.38131	3.148	0.25933	2.23025	0.08669	1.09824
	0.54114	3.99638	0.35865	3.14982	0.30879	2.2316	0.07568	1.09834
	0.5419	4.01049	0.35717	3.15191	0.32312	2.23428	0.06493	1.09845
	0.54518	4.01142	0.37565	3.15211	0.27801	2.23482	0.06253	1.09936
	0.53401	4.01209	0.34759	3.15606	0.27211	2.2351	0.08391	1.0994
	0.55926	4.01228	0.35809	3.16017	0.27634	2.23636	0.08785	1.09961
	0.53378	4.01416	0.35164	3.16068	0.28958	2.23873	0.08656	1.10014
	0.53046	4.01511	0.36801	3.16347	0.27643	2.23968	0.08742	1.10103
	0.549	4.01585	0.3516	3.16556	0.30275	2.24097	0.05732	1.10164
	0.54058	4.01735	0.33745	3.16706	0.31005	2.24124	0.08269	1.10168
	0.55692	4.02404	0.36427	3.16709	0.32166	2.24273	0.05636	1.10184
	0.54298	4.0266	0.33989	3.16732	0.28681	2.24786	0.08151	1.10233
	0.55477	4.03003	0.34514	3.1687	0.31495	2.24977	0.06628	1.10252
	0.56009	4.03412	0.35134	3.17269	0.27801	2.25078	0.06735	1.10315
	0.5351	4.03528	0.35631	3.17783	0.29475	2.2512	0.07853	1.10332
	0.52789	4.03873	0.34112	3.17824	0.28549	2.25369	0.06086	1.10365
	0.53542	4.04509	0.33326	3.17929	0.31843	2.25559	0.08192	1.10392
	0.54623	4.04592	0.34007	3.18005	0.29375	2.25561	0.09942	1.10423
	0.55615	4.04654	0.32094	3.18198	0.29051	2.2574	0.06476	1.10426
	0.53403	4.04791	0.34572	3.18276	0.28845	2.25888	0.0834	1.10439
	0.56204	4.04801	0.32229	3.18595	0.29082	2.25967	0.07317	1.10578
	0.54321	4.05227	0.33815	3.18638	0.31152	2.25979	0.07925	1.10586
	0.55173	4.05821	0.36517	3.18708	0.30766	2.26452	0.09115	1.10663
	0.5271	4.06147	0.3722	3.18809	0.29037	2.26576	0.07156	1.10666
	0.55075	4.06456	0.35406	3.18836	0.3145	2.2676	0.07643	1.10675
	0.56818	4.06791	0.34077	3.18973	0.28199	2.26818	0.09568	1.10688
	0.54694	4.06947	0.32726	3.1907	0.28123	2.27067	0.11275	1.10733
	0.53835	4.07015	0.33079	3.19083	0.2844	2.27197	0.09689	1.10748
	0.55205	4.07328	0.35407	3.19549	0.27457	2.27286	0.08797	1.10911
	0.54048	4.07536	0.36069	3.19565	0.29035	2.27449	0.08532	1.11002
	0.5453	4.07605	0.36572	3.19934	0.28204	2.277	0.07789	1.11005
	0.56357	4.07909	0.37243	3.20028	0.29271	2.27745	0.1028	1.11052
	0.54924	4.08529	0.34743	3.20199	0.31944	2.27765	0.07788	1.11079
	0.53933	4.08983	0.32686	3.20836	0.28285	2.2781	0.07992	1.11105
	0.556	4.09297	0.34616	3.21057	0.29336	2.27899	0.09718	1.11179
	0.55024	4.10106	0.34732	3.21183	0.27544	2.28335	0.07836	1.11212
	0.53753	4.10149	0.3337	3.21249	0.30283	2.28442	0.08992	1.11252
	0.5394	4.10157	0.34834	3.21334	0.27616	2.28468	0.08801	1.11336
	0.52949	4.10429	0.35587	3.21646	0.275	2.2885	0.0621	1.11407
	0.54338	4.11173	0.33391	3.21849	0.2965	2.28889	0.08273	1.11424
	0.53551	4.11239	0.33126	3.22045	0.30529	2.29138	0.07303	1.11429
	0.54783	4.11577	0.35395	3.22051	0.27404	2.29165	0.08879	1.11446
	0.54011	4.11683	0.32853	3.22224	0.28816	2.29215	0.09623	1.11497
	0.52935	4.11826	0.33752	3.22324	0.2697	2.29272	0.07624	1.11542
	0.52647	4.1211	0.3312	3.22836	0.30988	2.29337	0.0746	1.1166
	0.53869	4.12542	0.33278	3.22935	0.27419	2.29658	0.06544	1.11666
	0.55073	4.1266	0.33648	3.2294	0.28873	2.30008	0.07905	1.11676
	0.53836	4.12786	0.36311	3.22945	0.32131	2.30221	0.08574	1.11685
	0.51523	4.13435	0.33925	3.23079	0.27108	2.30261	0.09146	1.11712
	0.55123	4.13785	0.34454	3.23262	0.27801	2.30392	0.08513	1.11791
	0.54045	4.13831	0.33531	3.23289	0.28049	2.3046	0.11325	1.11833
	0.52611	4.13881	0.35033	3.23664	0.28703	2.30468	0.08746	1.11833
	0.56469	4.14081	0.34046	3.2413	0.26164	2.30511	0.09089	1.11864
	0.52242	4.14154	0.35646	3.24138	0.29389	2.30523	0.11213	1.11937
	0.51377	4.14559	0.32732	3.24143	0.29203	2.31058	0.05189	1.12078
	0.53091	4.14857	0.34461	3.24331	0.32022	2.31065	0.10939	1.121
	0.51757	4.15401	0.35744	3.24366	0.28867	2.31341	0.09585	1.12113
	0.52607	4.15804	0.32353	3.247	0.29596	2.31357	0.08303	1.12117
	0.53139	4.15811	0.3454	3.24899	0.31548	2.31479	0.0525	1.12151
	0.52466	4.1606	0.35021	3.24903	0.27453	2.31553	0.08252	1.12245
	0.53938	4.16183	0.35018	3.25436	0.30885	2.3186	0.07627	1.12295
	0.5459	4.16524	0.33047	3.25645	0.31929	2.3213	0.08553	1.12295
	0.55896	4.16614	0.32722	3.25922	0.2967	2.32269	0.08903	1.12331
	0.53406	4.16958	0.34357	3.25977	0.27075	2.32309	0.09506	1.12342
	0.52705	4.17221	0.32119	3.25991	0.28094	2.32676	0.09951	1.12428
	0.53418	4.17914	0.33048	3.26155	0.29206	2.3286	0.07736	1.12485
	0.52565	4.18268	0.34147	3.26673	0.27236	2.32921	0.0988	1.12546
	0.53844	4.18541	0.32075	3.26726	0.29108	2.33036	0.07465	1.12587
	0.51773	4.18636	0.32404	3.26771	0.2929	2.33096	0.10867	1.12636
	0.53028	4.19159	0.34664	3.26887	0.29308	2.33355	0.0632	1.12664
	0.53385	4.19161	0.32507	3.26923	0.28569	2.33356	0.08095	1.12702
	0.53541	4.19375	0.3103	3.2723	0.30627	2.33374	0.06879	1.12716
	0.53479	4.1977	0.32459	3.27278	0.30328	2.33663	0.0939	1.1275
	0.53646	4.2	0.34911	3.27657	0.27196	2.33877	0.09485	1.12797
	0.52042	4.20567	0.33488	3.2769	0.29728	2.34015	0.09434	1.12885
	0.51476	4.21206	0.31861	3.27798	0.25793	2.34165	0.07425	1.12948
	0.51972	4.21423	0.32385	3.27814	0.29465	2.3438	0.07542	1.13008
	0.50847	4.22054	0.3458	3.27968	0.27744	2.34509	0.09951	1.1301
	0.51069	4.22182	0.35487	3.27977	0.30158	2.34626	0.08107	1.13016
	0.51442	4.22356	0.32659	3.28079	0.27596	2.34641	0.07566	1.13081
	0.50395	4.22664	0.35304	3.28282	0.27736	2.34871	0.08717	1.13116
	0.49796	4.2302	0.3596	3.28758	0.30292	2.3499	0.08017	1.13179
	0.51174	4.23153	0.34512	3.28876	0.29117	2.35004	0.07673	1.13252
	0.50529	4.23167	0.33959	3.28891	0.26083	2.352	0.06897	1.1326
	0.49435	4.23268	0.36811	3.28988	0.30408	2.35319	0.08152	1.13275
	0.51608	4.23304	0.35497	3.29092	0.29316	2.35744	0.10218	1.13278
	0.49383	4.23482	0.37572	3.29283	0.27076	2.35778	0.08103	1.13314
	0.51116	4.23799	0.35853	3.29505	0.26998	2.3588	0.10149	1.13391
	0.51752	4.23869	0.35616	3.30361	0.28678	2.36001	0.08098	1.13426
	0.52149	4.23889	0.33822	3.30563	0.29562	2.36022	0.09354	1.13479
	0.49392	4.23913	0.34342	3.3057	0.30248	2.3606	0.08657	1.13584
	0.49599	4.23981	0.36404	3.3064	0.30858	2.36156	0.09388	1.13606
	0.51325	4.24983	0.34734	3.30786	0.30268	2.36625	0.10377	1.13644
	0.50603	4.25087	0.36418	3.30875	0.29289	2.36987	0.06133	1.1367
	0.51761	4.25299	0.34212	3.31089	0.31892	2.37009	0.09462	1.13737
	0.50969	4.25524	0.35468	3.31317	0.27216	2.37091	0.06994	1.13742
	0.50753	4.2619	0.35673	3.31495	0.26776	2.37191	0.10057	1.13762
	0.50442	4.26603	0.35372	3.31752	0.28942	2.37217	0.09054	1.13869
	0.48817	4.26665	0.3628	3.31847	0.29142	2.37346	0.09078	1.13977
	0.5075	4.26803	0.35359	3.31904	0.29684	2.37633	0.07553	1.14003
	0.50758	4.27008	0.36542	3.3214	0.30297	2.37894	0.06461	1.14027
	0.50971	4.27291	0.34877	3.32429	0.30763	2.3801	0.07546	1.14072
	0.4948	4.27344	0.36174	3.32469	0.28425	2.38061	0.07881	1.14091
	0.51174	4.27425	0.35858	3.32888	0.28521	2.3811	0.07832	1.1413
	0.48653	4.2848	0.35603	3.33137	0.29669	2.38416	0.09151	1.14139
	0.4934	4.28862	0.33851	3.33269	0.30799	2.38425	0.1104	1.14254
	0.49838	4.29017	0.35809	3.33543	0.28839	2.38722	0.08132	1.14269
	0.49042	4.29179	0.34371	3.33667	0.29921	2.38835	0.05504	1.1428
	0.49128	4.29265	0.359	3.33719	0.30507	2.38919	0.08131	1.14309
	0.49431	4.29522	0.33723	3.3398	0.31037	2.39042	0.04752	1.1436
	0.4983	4.29633	0.3505	3.34292	0.26617	2.39547	0.08799	1.14373
	0.50597	4.29677	0.3444	3.34302	0.26355	2.39622	0.08859	1.14424
	0.48666	4.3006	0.3736	3.34439	0.29118	2.39741	0.09142	1.14457
	0.49396	4.30132	0.34589	3.34583	0.27867	2.39806	0.10023	1.14471
	0.49649	4.30934	0.35149	3.34601	0.28971	2.39951	0.13337	1.14547
	0.49173	4.31051	0.3661	3.34927	0.30394	2.40075	0.0967	1.14563
	0.48792	4.31102	0.34384	3.35021	0.2745	2.40096	0.10237	1.14596
	0.50763	4.31214	0.35368	3.35536	0.32303	2.40162	0.07815	1.14755
	0.49526	4.31557	0.32911	3.35551	0.27705	2.40316	0.12282	1.14855
	0.49134	4.3156	0.35107	3.35765	0.2847	2.40332	0.08273	1.14865
	0.46911	4.31982	0.37871	3.35878	0.3002	2.40404	0.07997	1.14906
	0.49023	4.32539	0.34759	3.35997	0.28725	2.41259	0.09738	1.14907
	0.49112	4.32787	0.34669	3.36212	0.28225	2.41261	0.0883	1.14909
	0.49466	4.3311	0.35622	3.36238	0.29206	2.41311	0.1123	1.14974
	0.48458	4.33389	0.3716	3.36324	0.31251	2.41335	0.09721	1.15112
	0.5003	4.33593	0.34278	3.36483	0.27409	2.41372	0.10666	1.15117
	0.48979	4.33662	0.34935	3.3715	0.29711	2.414	0.11387	1.15189
	0.47157	4.33819	0.34629	3.37494	0.30628	2.41698	0.09073	1.15259
	0.46925	4.33888	0.33597	3.37679	0.31344	2.41749	0.08587	1.1537
	0.48614	4.34121	0.34411	3.37712	0.26799	2.4197	0.09262	1.15371
	0.49388	4.34721	0.34782	3.37738	0.31209	2.42149	0.10131	1.15378
	0.48316	4.34941	0.35653	3.3782	0.32578	2.42168	0.1014	1.15429
	0.49516	4.35062	0.34393	3.3802	0.28348	2.42584	0.08652	1.15563
	0.48211	4.3525	0.35265	3.38132	0.31954	2.42688	0.09418	1.15602
	0.49423	4.35371	0.34971	3.38711	0.31774	2.42948	0.06671	1.15633
	0.46831	4.35669	0.33834	3.38713	0.2531	2.4298	0.07783	1.15648
	0.4967	4.35739	0.34185	3.38734	0.28942	2.4309	0.10695	1.15679
	0.50815	4.36079	0.34842	3.39075	0.30841	2.4329	0.09347	1.15688
	0.48108	4.36455	0.33567	3.39255	0.32267	2.43296	0.07787	1.15721
	0.48768	4.36657	0.35463	3.39268	0.29315	2.43774	0.0952	1.1578
	0.49914	4.36909	0.31374	3.39441	0.31427	2.43777	0.09009	1.15862
	0.48323	4.3715	0.33704	3.3956	0.31554	2.44188	0.0909	1.15893
	0.49507	4.37619	0.36665	3.39638	0.26071	2.44217	0.0995	1.15951
	0.47054	4.37747	0.3793	3.39796	0.30344	2.44269	0.08723	1.15957
	0.4955	4.37858	0.34013	3.40007	0.29494	2.44308	0.10897	1.15962
	0.47329	4.38707	0.33291	3.40038	0.31418	2.44429	0.09527	1.16095
	0.49634	4.3889	0.3435	3.401	0.32902	2.44443	0.10839	1.16133
	0.4801	4.39079	0.34806	3.40373	0.28815	2.45173	0.09809	1.1614
	0.48942	4.39085	0.36595	3.40633	0.27529	2.45179	0.0966	1.16275
	0.48342	4.39144	0.35554	3.40698	0.29449	2.45376	0.07155	1.16359
	0.47272	4.39596	0.37238	3.40838	0.33367	2.45447	0.08225	1.16377
	0.49496	4.39598	0.38402	3.41239	0.30164	2.45488	0.08886	1.16383
	0.49803	4.39639	0.34979	3.41346	0.29529	2.45495	0.08711	1.16445
	0.48553	4.39809	0.37043	3.41399	0.29699	2.45702	0.09205	1.16454
	0.51168	4.39861	0.35594	3.4164	0.28507	2.46096	0.11246	1.16467
	0.48876	4.40528	0.37208	3.41919	0.27632	2.46205	0.09572	1.16496
	0.50197	4.4083	0.35938	3.42454	0.28285	2.46232	0.0858	1.16672
	0.48692	4.41079	0.35282	3.4281	0.29928	2.46394	0.08863	1.16707
	0.49548	4.41678	0.35742	3.42832	0.32805	2.46752	0.09535	1.16715
	0.47282	4.41714	0.36722	3.42991	0.29315	2.46774	0.06862	1.16722
	0.50946	4.41958	0.35203	3.4323	0.27445	2.46818	0.10636	1.16723
	0.4851	4.42117	0.3424	3.43375	0.27906	2.46995	0.10908	1.16772
	0.49899	4.42128	0.36497	3.43477	0.28683	2.47071	0.1014	1.16888
	0.48116	4.42815	0.3565	3.43483	0.29307	2.47085	0.09254	1.16977
	0.47923	4.43054	0.3549	3.43951	0.29239	2.4726	0.1094	1.16991
	0.5149	4.43117	0.34885	3.44375	0.30103	2.47568	0.10538	1.17081
	0.49321	4.43324	0.34191	3.44416	0.29417	2.47833	0.07918	1.1709
	0.49466	4.43515	0.35112	3.44454	0.29059	2.48049	0.10539	1.1717
	0.5105	4.43767	0.35438	3.4462	0.2933	2.48079	0.0546	1.17222
	0.45284	4.44143	0.33988	3.44879	0.32252	2.48115	0.10065	1.17274
	0.48965	4.44195	0.34784	3.44992	0.30377	2.48173	0.06988	1.17277
	0.48525	4.44365	0.35219	3.4505	0.29149	2.48244	0.08202	1.17302
	0.50546	4.44781	0.36649	3.45262	0.3153	2.48541	0.09903	1.17398
	0.50809	4.44818	0.34101	3.45462	0.28991	2.48605	0.08555	1.1741
	0.48849	4.45431	0.34923	3.45519	0.31762	2.48785	0.10425	1.17426
	0.50032	4.45663	0.3361	3.45758	0.27917	2.49426	0.07144	1.1744
	0.50897	4.46137	0.36707	3.45806	0.30144	2.4947	0.08204	1.17567
	0.49606	4.46285	0.35247	3.45813	0.27879	2.49504	0.08661	1.17579
	0.49923	4.46334	0.35964	3.46255	0.29282	2.49519	0.09133	1.17638
	0.48089	4.47025	0.34109	3.46327	0.30825	2.49544	0.07417	1.17669
	0.49304	4.47301	0.36868	3.46552	0.31632	2.49545	0.0777	1.17754
	0.50909	4.47374	0.35131	3.4662	0.32431	2.49669	0.07093	1.17759
	0.48778	4.47821	0.36738	3.46802	0.31545	2.50059	0.09336	1.17768
	0.48868	4.47913	0.3757	3.46857	0.29865	2.50632	0.07528	1.17805
	0.49233	4.48219	0.3509	3.46882	0.30872	2.50653	0.09521	1.17815
	0.50844	4.48703	0.36928	3.47277	0.29716	2.50783	0.08461	1.1795
	0.47381	4.49027	0.36056	3.47766	0.28913	2.50789	0.09098	1.17965
	0.49535	4.49157	0.35893	3.47979	0.31235	2.5081	0.06739	1.17987
	0.46329	4.49216	0.3589	3.48149	0.30422	2.51113	0.09105	1.18025
	0.46854	4.49358	0.36801	3.48281	0.31201	2.51153	0.08842	1.18126
	0.51785	4.49508	0.37705	3.48447	0.32248	2.513	0.05569	1.18156
	0.48114	4.49613	0.35506	3.48447	0.308	2.51404	0.09294	1.18161
	0.50829	4.49631	0.37072	3.4845	0.31659	2.51669	0.07094	1.1817
	0.47856	4.49748	0.36245	3.49286	0.31454	2.51914	0.08281	1.1829
	0.52553	4.49807	0.34833	3.49485	0.28024	2.52089	0.08402	1.18333
	0.49215	4.50019	0.37319	3.4972	0.31337	2.52123	0.05924	1.18334
	0.49321	4.50225	0.35559	3.49731	0.30543	2.52619	0.09349	1.1834
	0.51105	4.50998	0.35301	3.49931	0.29715	2.52645	0.0615	1.18346
	0.49106	4.51484	0.34014	3.49993	0.31702	2.52668	0.10314	1.18386
	0.50723	4.5167	0.36963	3.50041	0.28893	2.52766	0.11685	1.18388
	0.51768	4.51881	0.35167	3.5012	0.30209	2.53122	0.06844	1.185
	0.50395	4.52101	0.35422	3.50693	0.28686	2.53129	0.08107	1.18596
	0.50265	4.52404	0.36334	3.50855	0.30617	2.53204	0.10619	1.18607
	0.50982	4.52674	0.35239	3.51	0.29926	2.53527	0.11459	1.18648
	0.50453	4.53587	0.37343	3.51143	0.29978	2.53679	0.07809	1.18657
	0.51427	4.53906	0.34106	3.51206	0.30514	2.53938	0.07916	1.18692
	0.48828	4.54282	0.35702	3.51379	0.29215	2.53949	0.12317	1.18708
	0.48927	4.54337	0.34919	3.51443	0.27279	2.54137	0.1144	1.1885
	0.48946	4.54728	0.35393	3.51866	0.31189	2.54141	0.08253	1.18882
	0.495	4.54767	0.35788	3.51942	0.28122	2.54329	0.09102	1.1901
	0.47685	4.54919	0.35707	3.52256	0.29001	2.54431	0.11138	1.19044
	0.48535	4.55097	0.35362	3.52492	0.30428	2.54528	0.09289	1.19045
	0.49179	4.55607	0.35883	3.52554	0.31254	2.54585	0.11408	1.19101
	0.49048	4.55992	0.33835	3.52643	0.31495	2.54886	0.08758	1.19124
	0.50616	4.56014	0.36106	3.52678	0.32259	2.54954	0.09281	1.19254
	0.48753	4.56058	0.36288	3.52804	0.28844	2.55286	0.0994	1.19263
	0.49321	4.56464	0.34607	3.53441	0.26771	2.55369	0.10489	1.19291
	0.47349	4.56675	0.3644	3.53568	0.31744	2.55401	0.10577	1.19339
	0.48156	4.56812	0.34802	3.53588	0.29211	2.55856	0.08422	1.195
	0.51175	4.56927	0.35112	3.53724	0.31293	2.56008	0.09011	1.19518
	0.47564	4.57289	0.35964	3.53927	0.3011	2.56068	0.09455	1.19527
	0.49952	4.57351	0.36977	3.54055	0.29345	2.56113	0.05919	1.19583
	0.48836	4.57497	0.33248	3.54142	0.31259	2.5626	0.09119	1.19593
	0.4911	4.57508	0.35326	3.54282	0.30239	2.56646	0.10099	1.19625
	0.46909	4.57721	0.3828	3.54558	0.27748	2.56677	0.07521	1.19698
	0.50129	4.58024	0.34712	3.54891	0.31502	2.56709	0.08402	1.19735
	0.49766	4.58941	0.35602	3.55033	0.29485	2.56963	0.10811	1.19756
	0.49119	4.59069	0.3433	3.55116	0.31638	2.5714	0.09268	1.19781
	0.4866	4.59133	0.36955	3.55202	0.29753	2.57338	0.10463	1.19835
	0.50098	4.59205	0.37175	3.55417	0.29015	2.57371	0.07258	1.1984
	0.49622	4.59839	0.33905	3.55439	0.30829	2.57524	0.09231	1.19945
	0.496	4.60103	0.36881	3.55694	0.30681	2.57919	0.11044	1.19997
	0.47224	4.60639	0.38043	3.55911	0.29659	2.57924	0.08252	1.20037
	0.47273	4.60701	0.39124	3.56103	0.27489	2.57931	0.08855	1.20044
	0.49122	4.60808	0.35648	3.56449	0.30369	2.58107	0.11177	1.20144
	0.50954	4.60845	0.34835	3.56511	0.29689	2.58424	0.09021	1.20154
	0.49698	4.60947	0.36881	3.56537	0.30963	2.58426	0.12593	1.20156
	0.48368	4.61577	0.37485	3.57052	0.30062	2.58464	0.09124	1.20209
	0.47585	4.61582	0.36516	3.57147	0.30537	2.58694	0.11331	1.20285
	0.48533	4.62001	0.36722	3.57777	0.30792	2.58816	0.09246	1.20467
	0.49531	4.62703	0.35867	3.57785	0.31567	2.58929	0.09086	1.20531
	0.48896	4.62759	0.37053	3.58004	0.30095	2.5919	0.12914	1.20544
	0.46464	4.63122	0.35024	3.58095	0.30804	2.59577	0.09722	1.20547
	0.47755	4.63145	0.36109	3.58129	0.296	2.59628	0.10302	1.20567
	0.4928	4.63327	0.36264	3.58462	0.31375	2.59668	0.07773	1.2057
	0.4742	4.6342	0.36626	3.58498	0.27661	2.59979	0.08947	1.20673
	0.49396	4.6363	0.37494	3.58856	0.25805	2.6005	0.0952	1.20758
	0.51228	4.63953	0.35555	3.59	0.30711	2.60058	0.10912	1.20848
	0.49233	4.64032	0.35213	3.59235	0.29718	2.60393	0.08667	1.20854
	0.4553	4.6447	0.34914	3.59439	0.3373	2.60408	0.07893	1.20913
	0.46716	4.64695	0.3647	3.59627	0.32117	2.60461	0.10309	1.20929
	0.48947	4.64823	0.34653	3.59854	0.28995	2.60695	0.08009	1.20932
	0.50418	4.65104	0.34617	3.59978	0.29185	2.60785	0.11836	1.20951
	0.47868	4.65149	0.35784	3.60001	0.29298	2.60823	0.08709	1.21066
	0.51156	4.65351	0.35012	3.60399	0.3073	2.61359	0.08627	1.21159
	0.49017	4.65451	0.35201	3.60501	0.27407	2.61594	0.09229	1.21164
	0.469	4.65857	0.36126	3.60545	0.29843	2.61626	0.12259	1.21167
	0.49043	4.66205	0.36952	3.60765	0.30518	2.61634	0.10069	1.21213
[truncated: 1,557 more rows]

## Sheet: Figure 2e
		Figure 2e		a = 2 μm		a = 3 μm		a = 4 μm		a = 5 μm
			Displacement (nm)	Load (μN)	Displacement (nm)	Load (μN)	Displacement (nm)	Load (μN)	Displacement (nm)	Load (μN)
			3.88578e-16	0.54208	0.57424	0.10009	0.00252	0.000967	4.23516e-22	0.36426
			0.31446	-0.0049	1.76007	0.30526	0.3543	-0.06223	0.03232	0
			0.51276	0.03821	1.9566	0.04721	0.67685	0.18919	0.24197	0.03471
			0.57425	0.09878	3.59921	0.16401	0.76758	0.33391	0.41491	0.29117
			0.60759	-0.01914	3.61071	0.05401	1.01583	0.24426	0.41762	0.52604
			0.69965	0.44832	4.15726	0.10509	1.64765	0.09805	0.87584	0.43853
			0.75558	0.23411	4.76091	0.05683	1.96041	0.10491	1.16179	0.49135
			1.16155	0.27823	5.26159	0.00674	2.38686	0.0145	1.59965	0.41262
			1.23216	0.03906	5.26639	0.13287	2.67703	0.25471	2.33692	0.16165
			1.44073	0.52211	5.57919	0.09689	3.08801	0.13917	2.34598	0.35929
			1.48458	0.17336	5.88804	0.02242	3.26161	0.08992	2.68986	0.71754
			1.485	0.31182	6.37243	0.04313	3.79231	0.07713	2.72248	0.50594
			1.70167	0.27062	6.44935	0.12037	4.40274	0.52917	2.89843	0.1872
			2.06898	-0.10012	6.96481	-0.07097	4.41663	-0.07645	3.6113	0.40953
			2.46341	0.01613	8.60499	0.04705	4.75126	0.11743	3.72407	0.54341
			2.55806	0.25158	8.74226	0.43767	5.07744	0.21021	4.52985	0.39147
			2.57213	0.02416	9.85288	0.01235	5.95956	0.12239	4.84956	0.04816
			2.67288	0.04039	9.94105	0.07998	6.30422	0.07766	4.94264	0.3338
			2.82745	0.19473	10.2198	0.0377	6.31835	0.22728	4.94349	0.7562
			2.85089	0.18961	10.228	0.44296	6.5329	0.08637	4.95218	0.51683
			3.18963	0.18868	10.4359	0.45899	6.85666	0.32375	4.99857	0.95761
			3.23765	0.27	11.3804	0.03818	6.86041	0.15435	6.26419	0.41325
			3.31563	0.17105	11.676	0.18959	6.89013	0.13614	6.37141	0.6988
			3.33774	0.01793	11.9833	0.2515	6.90933	-0.05673	6.66744	0.35177
			3.39065	0.44516	12.1046	0.44556	7.8875	0.31113	7.29007	0.62084
			3.39995	0.1133	12.3502	0.16245	8.08779	0.11408	7.65738	0.60579
			3.50632	0.13831	12.7412	0.20618	8.14711	0.21679	7.70069	0.08567
			3.51744	-0.0427	12.8251	0.50328	8.20944	0.00847	7.84469	0.09651
			3.84766	0.57336	13.1582	0.04851	8.4937	0.18933	8.19787	0.49074
			3.87593	0.00435	13.5656	0.2973	8.57911	0.29076	8.95924	0.47953
			3.92407	0.25555	13.7811	0.01437	8.75802	0.56723	9.1053	0.12119
			3.98514	0.0033	13.8123	0.40332	8.99359	0.22482	9.82367	0.1478
			4.04699	0.96399	14.0479	0.1	9.62746	0.25271	9.87127	0.47181
			4.09392	0.56053	14.2139	0.27794	9.88707	0.54344	10.201	0.09031
			4.2105	0.26791	14.7062	0.09273	9.95738	0.23589	10.2293	0.44931
			4.27072	0.13936	14.7093	0.30358	10.3215	0.13794	10.522	0.48093
			4.30134	0.57151	14.9189	0.44681	10.6515	0.52993	11.2294	0.26853
			4.3972	0.616	15.0155	0.26201	10.7578	0.21769	11.5151	0.43186
			4.92549	0.82507	15.4053	0.28644	11.1037	0.14574	11.7377	0.13771
			5.02491	0.88343	15.7272	0.21356	11.2616	0.36814	11.9082	0.40704
			5.14801	0.43224	16.1339	0.40577	11.8256	0.75196	12.2631	0.35602
			5.32982	0.4236	16.1749	0.04154	11.9238	0.46926	12.2896	0.57492
			5.38769	0.917	16.3886	0.13229	12.0024	0.17608	12.3353	0.74211
			5.39222	0.43347	16.9048	0.15371	12.1384	0.03879	13.0437	0.54297
			5.76122	0.5598	16.9453	0.00918	12.4867	0.05357	13.9344	0.17935
			6.33994	0.4349	17.0605	0.26911	12.786	0.38889	14.1215	0.7365
			6.49191	0.48148	17.1817	0.68597	13.3194	0.51345	14.4059	0.04719
			6.52181	0.42568	17.4024	0.72642	13.5008	0.23787	14.4115	0.34506
			6.66859	0.95467	17.4088	0.16991	13.5338	0.15079	14.4561	0.16841
			6.75841	0.02178	17.4592	0.07952	13.6748	0.62835	14.8954	0.49913
			6.87486	0.46888	17.6414	0.26737	14.2169	0.51924	15.067	0.59314
			7.09497	0.22495	17.7723	0.05536	14.2415	0.18225	15.5004	0.56224
			7.16021	-0.02894	18.2674	0.30032	14.6159	0.76312	15.6839	0.64223
			7.24338	0.31404	18.523	0.5276	14.6878	0.48922	16.4424	0.38304
			7.27552	0.47136	18.586	0.23071	14.9514	0.2831	16.4704	0.56285
			7.29442	-0.08693	18.6173	0.33331	15.6914	0.05296	16.511	0.76525
			7.41728	0.05996	19.1287	0.37178	15.7806	0.59697	16.9029	0.75082
			7.53344	0.57109	19.1637	0.62737	15.8044	0.3133	17.2884	0.74322
			7.54878	0.73851	19.3522	0.36106	15.9196	0.34876	17.5543	1.00387
			7.59378	0.84722	19.6546	0.07096	15.9791	0.82378	18.013	0.48625
			7.6389	0.15108	19.9323	0.26275	16.1679	0.54805	18.3109	0.72374
			7.72473	0.15125	19.9558	0.58902	16.6948	0.64542	18.4325	1.05833
			7.78441	0.92494	20.3355	0.21076	17.24	0.55957	18.6472	1.174
			7.98821	0.38958	20.3577	0.60039	17.6237	0.63048	19.0438	0.5167
			8.02167	0.91046	20.5112	0.36974	17.7659	0.20905	19.4786	0.85497
			8.08485	0.63659	20.5252	0.63941	17.8444	0.38196	19.5174	1.06599
			8.10291	0.96551	20.6898	0.68951	18.1038	0.65271	20.5553	0.68076
			8.3801	0.92499	21.3289	0.42924	18.3227	0.38451	21.0356	0.68249
			8.80661	0.92128	21.5193	0.53959	18.3361	0.68188	21.2178	1.13302
			9.05728	0.61175	21.6977	0.30385	19.1324	0.89892	21.2791	0.38019
			9.08651	0.65858	21.739	0.63599	19.1786	0.68642	21.4551	0.61664
			9.10246	0.9421	22.0637	0.70316	19.2096	0.52655	21.5903	0.71177
			9.11061	0.82448	22.0863	0.29718	19.2177	0.31552	21.8044	1.01772
			9.13665	1.11928	22.0983	0.53864	19.7043	0.1587	22.9546	0.53695
			9.47128	0.81122	22.2776	0.69683	20.1259	0.53739	23.0241	0.64667
			9.91252	0.73858	22.7149	0.55238	20.2785	0.70782	23.383	0.61514
			10.0802	0.95159	23.0205	0.47733	20.5441	0.43132	23.8923	0.62798
			10.1239	0.83316	23.0351	0.61386	20.6908	0.62477	23.9634	0.41473
			10.2409	1.42502	23.1144	0.98194	21.191	0.87457	24.2875	0.55232
			10.3809	0.61142	23.1289	0.81294	21.3651	0.47206	24.4239	0.62621
			10.4005	1.01183	23.3917	0.51821	21.4547	0.5829	24.6426	0.69809
			10.4175	0.49378	23.741	0.74041	21.7766	0.74425	25.1724	0.578
			10.5026	0.49316	24.1337	0.62539	21.7999	0.14742	25.7214	0.86266
			10.7685	0.6338	24.3205	0.61501	22.4315	0.53507	25.8063	0.49847
			10.7919	1.2195	24.4193	1.03069	22.443	0.79715	25.8262	0.33324
			10.8019	0.65983	24.8075	0.54385	22.989	0.36325	26.534	0.22215
			10.9623	0.86723	24.8826	0.367	23.3628	0.77782	26.5625	0.56518
			11.0764	1.29338	24.9375	0.56105	23.5499	0.41009	26.7763	0.76147
			11.106	0.67433	25.5255	0.47972	23.5971	0.30523	27.2341	0.32105
			11.142	1.16119	25.7928	0.40499	23.8118	0.38393	27.9216	0.42762
			11.3975	1.25485	25.7967	0.60056	24.0725	0.51453	27.9436	1.00047
			11.5457	1.46247	25.8959	0.46498	24.2867	0.56062	28.0044	0.22798
			11.5537	1.58086	25.9121	0.67379	24.7619	0.5526	28.0626	0.69456
			11.6278	0.39332	26.0561	0.69917	24.9084	0.36371	28.2675	0.38342
			11.6984	1.16766	26.2639	0.80691	24.9893	0.55706	28.5747	0.85604
			12.0005	1.09757	26.4875	0.54975	25.1372	0.63922	28.8127	0.96031
			12.3722	1.47343	26.7808	0.73553	25.1768	0.90858	29.0705	1.00549
			12.4426	1.24949	26.8187	1.10506	25.5465	0.91983	29.3821	1.09253
			12.4782	1.30254	26.899	0.51833	25.6366	0.52716	30.0741	1.24872
			12.5945	1.06695	26.9923	0.83196	26.303	0.92955	30.3433	0.87257
			13.0563	1.29868	27.2176	1.3068	26.4402	0.66707	30.8051	0.43663
			13.1412	1.30298	27.2459	0.56588	26.4847	1.46479	30.8455	1.25398
			13.161	1.09107	27.4148	0.88046	26.8205	0.81337	31.1305	0.87616
			13.2556	1.09489	27.4516	1.00057	26.9312	0.30669	32.0686	0.86189
			13.4615	1.33035	27.8991	1.0292	27.1044	0.99693	32.1579	1.00611
			13.5033	1.17383	28.1952	1.42092	27.3001	0.69135	32.4354	0.46914
			13.9239	1.32748	28.2013	0.98639	27.998	0.92457	32.5379	1.30936
			14.0081	1.07881	28.4483	1.07396	28.1647	1.04852	32.7421	0.84174
			14.1075	0.89071	28.7926	0.74982	28.5733	1.11111	33.2436	1.1236
			14.3432	0.94067	28.9569	1.07117	28.584	1.51728	33.3273	0.64975
			14.3864	1.11852	29.103	1.13411	28.6145	0.67028	34.1599	0.7786
			14.4699	0.64067	29.3515	1.11174	28.9156	0.76894	34.47	0.93733
			14.4883	1.17477	29.5704	1.10483	29.4248	0.81828	34.7363	0.61449
			14.4886	0.90995	29.8023	1.45091	30.0285	0.56994	34.8736	0.87523
			14.5471	1.38131	30.0097	0.9416	30.4359	1.16867	35.38	1.08854
			14.5945	1.24747	30.2554	1.0069	30.456	0.7428	35.3952	0.74343
			14.723	1.55314	30.329	1.25332	30.7019	0.756	35.6111	1.21483
			14.8362	1.03497	30.3491	0.84659	30.7094	0.85704	35.7938	0.68573
			14.9909	1.23179	30.6311	1.34725	30.8147	0.49128	36.6112	0.82074
			15.1058	1.22108	30.7545	1.12508	31.0219	1.36415	36.759	0.98036
			15.174	1.40642	31.0947	1.3057	31.169	0.96225	37.5851	1.05448
			15.4599	1.5154	31.2528	1.06709	31.4387	0.94548	37.7287	0.6217
			15.6497	1.30078	31.5052	1.30531	32.2113	1.31615	37.9012	0.68179
			15.7044	1.48007	31.6639	1.34822	32.2902	0.94009	38.1166	0.9422
			15.7901	1.55675	31.7465	1.43058	32.4653	0.71749	38.3363	1.00228
			15.8662	1.06587	31.7864	0.99111	32.761	0.86262	39.1469	0.72555
			15.9277	1.65393	32.6521	1.00627	32.8944	1.15663	39.4807	1.00972
			15.9297	1.58221	32.7397	1.2615	33.3754	0.43999	39.6013	0.72508
			16.1572	0.94947	32.7934	1.62786	33.6591	0.87711	39.8385	0.47767
			16.3889	1.75507	32.937	0.90959	33.6893	1.01496	40.0742	0.8316
			16.5501	1.78213	32.9755	1.36469	33.7406	1.12386	40.2987	0.9111
			16.6916	1.38611	33.0301	0.96452	34.1289	1.21013	40.3775	1.24377
			16.7283	1.32193	33.1058	1.5856	34.3118	0.97681	40.8418	0.77235
			16.7798	1.42933	33.3311	1.00731	34.602	1.14921	41.0127	1.10372
			17.1719	1.51525	34.1634	1.2455	34.8107	1.22754	41.6585	1.32206
			17.2394	1.57756	34.1933	1.03453	35.72	1.11746	41.6924	0.91514
			17.5004	1.88286	34.2428	1.45551	35.7203	0.30058	41.7781	1.49653
			17.5537	1.73719	34.2691	1.8563	35.8809	0.85863	41.8927	0.98797
			17.6157	1.42043	34.2782	1.29419	35.9284	0.7587	42.6177	1.2638
			17.711	1.41362	34.3498	1.53398	36.1611	1.15334	43.1155	1.35273
			17.7326	1.53162	34.8797	0.71501	36.2549	0.94227	43.5909	0.9044
			18.1441	2.00234	35.0098	1.23556	36.5506	1.07318	43.7821	1.16825
			18.1671	1.20861	35.3293	1.34091	36.5899	1.40293	44.5521	0.89907
			18.3475	1.54308	35.3457	1.68288	36.6037	1.19414	44.6363	0.9971
			18.4702	1.55626	35.6761	1.35886	37.4245	1.10545	44.6767	1.35906
			18.5334	1.93798	35.8708	1.10369	37.6303	1.37654	44.6932	1.1537
			18.545	1.37294	35.8962	1.63634	37.6742	1.19135	44.9897	1.38083
			18.6708	1.5895	35.9023	1.50302	38.2044	1.70288	45.8432	1.06533
			18.7902	2.17257	36.0542	1.68252	38.3318	0.71137	46.424	1.2275
			18.8106	1.43381	36.0579	1.83348	38.5466	1.17154	46.4261	1.03335
			19.0365	1.02971	36.704	1.8392	38.7014	0.96886	46.5008	0.86454
			19.0382	1.88923	36.7518	1.53923	38.8355	1.16235	47.1876	1.10916
			19.0866	1.68762	36.7904	1.91621	39.4828	1.19228	47.3813	0.82743
			19.2682	1.68435	37.323	1.29872	39.5134	1.63144	47.711	0.99006
			19.3854	2.13072	37.3673	1.70455	39.6305	1.25864	47.717	1.17774
			19.4393	2.18904	37.5359	1.74413	39.9108	1.26411	48.1496	1.42539
			19.5428	1.83488	37.8159	1.84752	40.0846	1.50636	48.4949	0.89378
			19.7174	1.82509	37.8763	1.66832	40.7757	1.44119	48.9183	1.20189
			19.9939	1.99473	38.3967	1.91036	40.8118	1.57052	49.1146	0.69679
			20.1089	2.11671	38.59	1.9322	40.8454	1.24239	49.3525	1.51476
			20.6689	1.88187	38.6025	1.56806	41.3	1.48926	49.626	1.14804
			20.68	1.70532	38.8356	1.28839	41.8566	1.50007	49.6368	0.94468
			20.9252	1.52171	39.0389	1.38783	41.9156	1.26725	50.7069	0.97523
			20.9825	1.7785	39.5028	1.47107	42.3661	1.38956	51.1164	0.84983
			21.1841	1.75663	39.6953	1.57544	42.6671	0.94787	51.1951	1.32544
			21.2742	1.77549	39.7957	1.41255	42.9138	1.30394	51.2101	0.97506
			21.3019	1.93388	39.9039	1.55872	42.9601	1.52545	51.3741	1.03696
			21.3241	1.63066	39.9456	1.65895	43.1538	1.07019	51.7192	1.22249
			21.3764	1.9941	39.9476	2.05549	43.2069	1.70839	52.3257	1.22573
			21.7596	1.54759	40.217	1.73863	43.6543	1.02209	52.4942	0.9623
			21.8089	2.21138	40.2305	1.59664	44.0736	1.45387	52.6201	1.24597
			21.8296	1.55931	41.0491	1.48978	44.2114	1.04259	53.4977	0.91155
			21.8308	2.29385	41.242	1.57292	44.5011	0.77933	53.6091	1.01127
			21.916	1.76787	41.2651	1.8122	44.5441	1.35464	53.7347	1.25834
			22.3274	1.61753	41.272	2.0874	44.7548	1.62542	54.0463	0.91178
			22.3313	1.58567	41.3145	1.65964	45.0596	1.30524	54.2495	1.16757
			22.4338	2.10195	41.4214	1.36618	45.3009	1.04854	54.6634	1.32997
			22.4402	2.39841	41.584	1.76164	45.4078	1.66835	54.7488	1.06053
			22.5109	1.67244	41.6225	2.02541	46.0029	1.18574	55.4356	1.04553
			22.5884	2.20955	42.3129	1.72713	46.0634	1.50538	55.6122	1.14397
			22.6262	1.49266	42.4823	2.11015	46.0714	1.06601	55.7216	1.27398
			22.6576	1.54524	42.5543	1.92208	46.5658	1.4033	56.2394	1.36106
			22.8594	2.64255	42.6578	1.64091	46.9609	1.32654	56.2592	1.14902
			22.9122	2.46964	42.8053	1.64323	47.2034	1.88152	56.3377	1.51716
			23.0324	1.83116	42.9177	2.10127	47.2861	1.26473	56.6634	1.55493
			23.1738	2.19554	43.1196	1.85763	47.3933	1.6013	57.5599	1.36473
			23.1828	2.10291	43.2531	2.03545	47.6528	1.28952	57.8965	1.38114
			23.4489	2.5509	43.7285	1.8733	47.6549	1.20487	58.2259	0.83087
			23.5958	2.32964	43.8288	2.05618	48.1216	1.61198	58.5741	1.26583
			23.8044	2.50465	43.9582	2.1107	48.3002	1.65862	58.7532	1.37775
			24.1371	2.40552	44.0314	1.79992	49.2098	1.52056	59.2333	0.73426
			24.1768	2.19109	44.1687	2.13172	49.2453	1.40738	59.4958	1.06637
			24.3455	2.51547	44.5839	2.00405	49.3822	1.22416	59.5118	1.275
			24.4361	2.37614	44.6278	2.11305	49.6734	1.5711	60.1092	1.43511
			24.8056	2.09471	45.1297	1.92002	49.7064	1.41037	60.2735	1.14489
			24.9782	2.38219	45.3157	1.91914	49.8978	1.6027	60.3794	0.93203
			25.1973	2.19267	45.5719	2.24827	50.2645	1.58132	60.6399	1.34231
			25.2028	2.08931	45.6384	2.06809	50.6768	1.49553	61.0146	1.7544
			25.2321	2.3219	45.7443	1.87058	50.8427	1.71577	61.0226	1.31598
			25.4348	1.99045	45.8497	1.70617	51.1115	2.01612	61.0571	1.51536
			25.5219	2.21972	46.0143	2.11235	51.2163	1.3589	62.6538	1.03328
			25.6266	2.23733	46.2965	2.07852	51.6027	1.06418	62.6796	1.30025
			25.7506	2.23768	46.4508	2.20473	51.7024	1.40413	62.8338	1.38225
			25.7737	2.29637	46.8776	2.44572	51.9325	1.41364	63.15	0.85783
			25.8115	2.75902	46.9182	1.78748	52.5085	1.53936	63.7384	1.05393
			25.8867	2.29803	46.9238	2.14607	52.6076	1.86756	63.8597	1.12026
			26.1352	2.36863	47.1799	2.14061	52.8095	1.28685	64.2672	1.07357
			26.2592	2.22835	47.1954	1.87475	53.2463	1.67881	64.409	1.13852
			26.3621	2.10082	47.7757	2.01816	53.2541	1.34444	64.8025	1.22046
			26.4263	2.2953	48.0043	2.09862	53.3185	1.22885	65.0433	1.45527
			26.8014	2.35358	48.191	2.09379	53.8517	1.64706	65.1205	0.87526
			26.9122	2.19118	48.254	1.81546	53.8729	1.50966	65.296	1.10915
			26.9598	2.32956	48.3974	2.31997	53.8747	1.95924	65.552	1.56234
			27.0979	2.40274	48.5262	2.39529	54.0945	2.30713	65.7377	1.23855
			27.1711	2.42972	48.5453	2.09879	54.1838	1.62108	66.4188	1.25631
			27.2232	2.25479	48.7733	1.83127	54.6522	2.20988	66.6774	1.28316
			27.2249	2.605	49.2382	2.31995	54.7628	1.64408	67.3951	1.0451
			27.2497	2.49847	49.4174	1.96673	55.4264	1.40148	67.4423	1.53937
			27.7039	2.79981	49.6053	1.96481	55.7474	1.85815	67.5347	1.12443
			27.7252	2.46072	49.6427	2.17048	56.0894	2.0607	67.6562	1.21539
			27.7573	2.62642	49.9745	2.22699	56.1108	1.80607	67.8592	1.54123
			28.1219	2.14762	50.0905	2.04258	56.702	1.57983	68.0631	1.63276
			28.1836	2.27176	50.3872	2.22121	56.7558	2.0649	68.8243	1.57941
			28.444	2.49666	50.4342	2.05232	57.1288	1.69216	69.3135	1.10999
			28.5665	2.08244	50.4712	2.61251	57.3854	1.93879	69.4128	2.01479
			28.7809	2.80016	50.6423	2.18839	57.3944	1.47981	69.5739	1.35674
			28.8809	2.45578	50.8331	2.56552	57.4307	2.43241	69.9724	1.30004
			28.9107	2.15241	51.2305	1.93621	57.6461	1.91415	70.2065	1.31961
			28.9361	2.59942	51.4268	2.58926	58.104	1.81632	70.4614	1.65085
			28.9494	2.34107	51.5426	2.25509	58.8275	1.86221	70.7064	1.72173
			28.9821	2.26124	51.8169	2.20176	58.8281	1.53304	71.559	1.42026
			28.9959	2.80737	51.8246	1.65436	58.9529	2.09003	71.7446	1.48127
			29.0573	2.45013	51.9541	2.37031	59.222	1.79186	71.8558	1.58838
			29.4482	2.71262	52.1144	2.6409	59.2549	2.05598	72.2497	1.87947
			29.5623	3.07445	52.5587	2.63929	59.6992	2.03235	72.5528	1.94108
			29.6105	2.79904	52.6094	2.19841	60.4441	1.8547	72.7317	1.39295
			29.6381	3.1417	52.7998	1.97751	60.6276	1.89985	72.7655	1.24256
			29.7312	2.81574	52.8043	2.34721	60.7158	2.02117	73.2633	1.74088
			29.7711	2.62172	53.2692	2.5924	60.8024	1.50955	74.3905	1.39377
			29.8238	2.4029	53.2733	2.44318	60.8374	1.55352	74.4879	1.52707
			30.1229	2.97953	53.514	2.16975	60.8632	2.22662	74.689	1.10617
			30.1403	3.25551	53.8836	2.53516	61.3024	1.83276	75.0922	1.32709
			30.4503	2.87288	54.2781	2.43397	61.8774	1.84312	75.1524	1.85423
			30.6844	3.02169	54.3796	2.01321	62.1741	2.3284	75.176	1.59434
			30.7717	2.7741	54.4464	2.07226	62.2232	2.13294	75.5848	1.20201
			31.0646	3.02892	54.9104	2.14601	62.2789	1.8367	76.0896	1.4802
			31.2648	2.76787	54.9781	2.31726	62.3941	1.67924	76.292	1.88197
			31.3499	2.79259	55.2226	2.27738	62.7672	1.69285	76.663	1.46596
			31.5767	2.87162	55.2516	2.05385	63.3715	2.10491	77.0977	1.65319
			31.7821	2.84387	55.2647	2.7998	63.6137	1.83883	77.1436	1.07
			31.8296	2.65403	55.279	2.50418	63.6801	1.70994	77.6302	1.53605
			31.8326	2.88905	55.2907	2.38225	63.7752	2.1855	77.9533	1.52109
			32.3874	2.62041	55.6458	2.40701	64.1497	2.13673	78.2187	1.54073
			32.4911	2.34777	55.8902	2.55156	64.1581	2.29201	78.2892	1.68411
			32.8674	2.40416	56.2807	2.54069	64.3838	1.7147	78.6748	1.95746
			32.9321	2.61523	56.3584	2.64604	64.3889	2.40313	79.2959	1.79927
			33.0433	2.28466	56.3794	2.37462	65.1544	2.30502	79.3666	1.21613
			33.105	2.35952	56.5153	2.67413	65.2253	2.11951	79.4787	1.29414
			33.1062	2.40619	56.7389	2.91807	65.7911	2.63232	80.1208	1.70128
			33.1307	2.22499	56.7861	2.75577	66.0832	1.95356	80.4325	1.34568
			33.2252	3.1287	56.9711	2.94283	66.1268	2.12877	80.5032	1.68655
			33.2347	2.98199	57.2475	2.32906	66.2849	1.94382	80.9389	1.6188
			33.3263	2.1822	57.8655	2.75132	66.4369	2.12325	81.2164	1.64169
			33.4189	2.73622	57.872	2.88353	66.5344	2.45914	81.6556	1.73665
			33.4374	2.12129	58.0825	2.4933	67.5553	2.09791	81.9546	1.38266
			33.4459	2.35952	58.1258	2.35927	68.0569	1.74039	81.9854	1.73622
			33.5078	2.60292	58.3056	3.03116	68.0924	1.93996	82.3912	1.71864
			33.5526	2.38071	58.4077	3.13024	68.101	1.99387	83.2727	1.64307
			33.5906	2.45043	58.633	2.67014	68.1614	2.11674	83.7169	1.09476
			33.5919	3.24327	58.645	2.54679	68.2266	2.3723	83.8548	1.13795
			33.8749	2.23322	59.2464	3.11329	68.2267	2.1865	83.9185	1.78038
			34.0707	2.75682	59.2719	2.73346	69.2201	1.98187	84.1084	1.33993
			34.1165	3.40752	59.5798	2.75728	69.2857	2.07579	84.2343	1.79806
			34.2787	2.95803	59.916	2.44653	69.3102	2.20429	84.4558	1.28023
			34.3935	3.10416	60.0447	3.07706	69.3702	2.43631	84.5295	1.86441
			34.3981	2.66455	60.3202	2.57421	69.7955	2.04956	85.3379	1.92637
			34.5656	2.90162	60.4082	2.6167	69.8586	2.34353	85.6142	1.56653
			34.7171	3.18599	60.5812	3.20479	70.0197	2.57174	85.7805	1.31826
			35.2115	3.21304	60.7341	2.76973	70.4759	2.15475	86.1295	1.83084
			35.2392	3.09177	60.7749	2.51007	70.8393	2.29971	86.5233	1.40503
			35.2837	3.29673	61.1555	2.99219	71.0375	2.53667	86.6508	1.75117
			35.514	2.86442	61.289	2.62642	71.5365	2.04861	86.9148	1.99593
			35.5559	2.76785	61.521	2.40875	71.6027	2.40175	87.0417	1.6976
			35.7436	3.30809	61.6007	2.98556	71.7535	2.00731	87.7604	2.03675
			35.7545	3.12212	61.7204	2.76636	72.1506	2.28063	88.1858	1.56938
			35.8309	3.14977	61.9239	2.90422	72.2637	2.36212	88.5608	1.21496
			36.2274	3.32666	62.0224	3.29111	72.4542	2.39753	88.9071	2.06383
			36.2903	3.07638	62.752	2.69927	73.1218	2.16525	88.9113	1.73131
			36.5661	3.0548	62.7585	2.51351	73.2605	2.44047	89.0192	1.48219
			36.5977	3.19338	62.8892	2.90678	73.2856	2.59557	89.7847	1.80184
			36.6049	2.95451	62.9575	2.49192	73.5869	2.0215	90.1005	1.22417
			37.0351	3.061	63.2888	2.7905	73.721	2.04195	90.7333	1.54955
			37.0638	3.11948	63.3737	2.96587	73.9744	2.55075	90.8968	1.63154
			37.3818	3.29339	63.5832	2.71295	74.1445	2.29349	91.0744	1.19533
			37.3866	3.09782	63.6439	2.92921	74.8887	2.30477	91.3933	1.51749
			37.4137	3.14114	63.8398	3.21519	75.1722	2.02726	91.6218	1.5435
			37.5123	2.7252	63.863	2.93913	75.3535	2.51991	91.8417	1.74197
			37.5921	2.86098	64.021	3.23911	75.4152	2.23681	92.1732	1.39023
			37.6335	2.88387	64.1238	2.88468	75.6379	2.00659	92.2968	1.67675
			37.8367	3.10383	64.3508	3.1947	75.6545	2.52029	92.5382	2.05666
			38.0077	3.06557	64.8422	3.13231	75.9074	2.08693	93.0314	1.57341
			38.2861	3.28084	65.0329	2.90117	76.392	2.4243	93.1281	1.36181
			38.3276	2.97988	65.0588	3.52731	76.8443	2.04521	93.6898	1.6404
			38.3788	3.09376	65.152	3.07664	76.9883	2.32956	93.7567	1.76419
			38.4586	2.94061	65.3171	3.08564	77.1291	2.69749	94.1876	2.08544
			38.5728	3.17828	65.3916	3.1687	77.1556	2.14278	94.3939	1.57911
			38.6708	2.8693	65.4931	3.41046	77.426	2.26454	94.8056	1.50939
			38.8624	3.10168	66.0026	3.63446	77.7228	2.20488	95.5453	1.49851
			39.0155	3.22424	66.1262	3.16298	77.7664	2.53551	95.5485	1.84034
			39.0542	3.07309	66.3295	3.26598	78.6253	2.21842	95.6723	1.58795
			39.2351	3.82644	66.659	3.36613	78.7216	2.30897	95.781	1.92337
			39.2522	3.28518	66.7184	2.89403	78.8526	2.43356	96.2765	1.84228
			39.3321	2.97707	66.8661	3.63324	79.1855	2.13203	97.2436	1.4771
			39.3703	3.12968	66.9831	3.42615	79.5824	2.5039	97.4131	1.50147
			39.534	3.38088	67.4191	3.01395	79.6218	2.35112	97.593	1.55888
			39.562	3.27304	67.4566	3.77521	79.6246	2.14423	97.9727	1.50609
			39.6304	3.13491	67.6727	3.28517	80.0827	1.97781	98.0408	2.0217
			39.9594	3.85022	67.9701	3.32252	80.5914	2.14874	98.1991	1.69477
			39.9612	3.54571	68.1877	3.48266	80.6193	2.32595	98.2227	1.52312
			39.9838	3.20364	68.471	2.87075	80.7917	2.4	98.8433	1.74561
			40.244	3.59527	68.6722	3.31466	81.0024	2.42502	99.6689	1.69991
			40.2638	3.81727	68.8411	3.33327	81.0053	1.99666	99.811	1.45593
			40.2748	3.12054	68.9631	3.3716	81.408	2.40449	99.8243	1.78569
			40.4899	3.30762	69.2014	3.35534	81.6508	2.40729	100.161	2.17621
			40.5233	4.14566	69.4586	3.52914	82.1462	2.27955	100.196	1.10994
			40.5775	3.98284	69.5827	3.57388	82.4991	2.33258	100.667	1.51819
			40.6876	3.80053	69.6728	3.24791	82.5458	2.21455	101.028	1.43803
			40.8662	3.58231	69.8602	3.04365	82.6154	2.60379	101.651	1.49298
			41.1368	3.91671	70.5627	3.70622	82.6835	2.3792	102.297	1.40806
			41.231	3.98846	70.8117	3.00343	83.1119	2.49759	102.33	1.70709
			41.5632	3.88656	70.8258	2.90273	83.2959	2.7354	102.41	1.52999
			41.9915	3.71666	70.9366	3.10124	83.2982	2.55335	102.563	1.12795
			42.2357	3.64099	70.9803	2.9895	84.2952	2.4794	103.128	1.49939
			42.2437	3.74815	70.9878	3.28567	84.3493	2.90846	103.235	1.5982
			42.4193	3.7022	71.1685	3.07561	84.3906	2.26727	103.236	1.98932
			42.5243	3.71519	71.2163	3.43257	84.4353	2.68615	103.511	1.62285
			42.5254	3.50143	71.5742	3.36501	84.5807	2.44264	104.271	2.12947
			42.797	3.7267	71.8474	3.31034	84.9603	2.79634	104.541	1.79545
			42.914	3.60127	71.8859	3.51386	85.4041	2.68158	104.656	1.50746
			43.1183	3.43878	72.1239	3.94748	86.1914	2.52016	104.828	1.27132
			43.1826	3.68598	72.1328	3.50009	86.1991	2.41778	105.281	2.21795
			43.3536	3.66352	72.2175	3.73017	86.2836	2.81073	105.33	1.76408
			43.3725	3.43373	72.2352	3.17343	86.6439	2.38292	105.552	1.82172
			43.392	3.50015	72.2549	3.57553	86.6881	2.47778	106.393	1.77361
			43.4797	3.7275	73.0019	3.89453	86.9543	2.78278	107.19	1.53972
			43.6356	3.84919	73.2562	3.90043	86.9755	2.89192	107.21	1.72086
			43.6589	3.9308	73.4864	4.18334	87.0351	2.562	107.408	1.7587
			43.6619	3.56386	73.5775	3.29585	87.5113	2.86514	107.718	1.81205
			43.7173	4.24982	73.5859	3.17515	87.9774	2.99073	107.901	1.03524
			43.8219	3.95232	73.5892	3.3992	88.5354	2.42066	108.379	1.73425
			43.9447	4.00132	73.8343	3.68352	88.7115	2.09953	108.598	1.80541
			44.0263	3.47489	74.2077	3.57605	88.8286	2.38232	108.849	1.31746
			44.1476	3.45975	74.3914	3.75803	88.8909	2.66734	109.239	1.62656
			44.2557	4.07502	74.4902	4.04776	89.1283	2.70669	109.317	2.09578
			44.4055	4.41235	75.0327	3.86916	89.3984	2.67969	109.411	1.71809
			44.4927	4.13006	75.0351	3.47533	89.6711	2.69805	110.402	1.30796
			44.6725	4.13489	75.1608	3.50983	89.705	3.12921	110.582	1.56792
			44.6868	3.92186	75.3869	4.06441	89.7599	2.77455	110.753	1.65414
			44.8535	4.26623	75.4604	3.74743	90.2739	2.67129	111.056	2.00589
			44.9966	4.30855	75.5453	3.81677	90.4393	3.12053	111.266	1.68643
			45.5543	4.07866	75.9701	3.83215	90.5027	2.91688	111.462	1.41957
			45.5746	4.34022	76.1006	4.08257	91.3021	2.82294	111.816	1.76266
			45.7817	4.01154	76.4956	3.96628	91.5712	3.06613	111.999	2.06959
			45.9168	4.05288	76.7493	3.45841	91.624	2.89192	112.16	1.7868
			46.1309	4.11838	77.1831	3.99816	91.8493	2.64656	112.677	1.89902
			46.1439	3.87023	77.1963	3.26514	91.8816	3.09937	113.376	1.66307
			46.2339	4.14706	77.3105	3.58659	92.1994	3.08147	113.546	1.88351
			46.261	4.56392	77.5044	3.58419	92.4753	3.12192	113.723	1.97476
			46.5309	4.03276	77.6297	3.61222	92.6991	3.1418	113.765	1.60901
			46.6135	4.0638	77.7702	4.13934	93.4714	2.95083	114.079	1.96412
			46.8209	4.1307	78.0009	3.86032	93.8235	3.06879	114.126	2.37035
			46.9448	3.9274	78.1388	3.66168	93.8492	2.93065	114.547	1.91893
			47.0762	3.90071	78.1553	3.53387	94.076	2.53243	114.886	2.166
			47.1715	4.13321	78.3248	3.93598	94.4071	3.08999	116.028	1.85428
			47.2715	4.15814	78.6345	4.62491	94.4469	2.91251	116.252	1.56758
			47.4877	4.10719	78.8173	3.99152	94.4547	2.50183	116.426	1.80094
			47.5685	4.1225	78.9495	3.67079	94.9518	3.43908	116.502	1.93939
			47.5722	4.44667	79.0214	3.73718	95.0645	3.09208	117.13	2.05506
			47.6026	4.32567	79.1546	3.89517	95.2251	2.78566	117.216	1.67832
			47.8002	4.12582	79.4811	3.81999	95.3893	2.84173	117.556	1.65146
			47.9259	3.98306	79.8289	4.0255	96.0254	3.075	117.705	1.94226
			48.3376	4.24652	79.8861	3.67601	96.143	3.11898	118.552	1.62918
			48.3733	4.06636	80.1873	4.30352	96.2147	3.26854	118.716	2.03514
			48.5326	4.30591	80.2494	4.12063	96.4056	2.5404	118.811	1.77375
			48.553	4.47709	80.4139	3.88541	97.0652	3.20024	118.84	1.6275
			48.5656	4.00428	80.5829	3.68335	97.0878	3.06644	119.433	1.79372
			48.638	4.35358	80.7195	4.41212	97.337	2.81315	119.757	1.80807
			48.6572	4.14296	80.8901	4.0231	97.3845	3.53275	120.171	1.69602
			48.7017	3.98433	80.9118	4.13749	97.7811	3.10908	120.192	1.86343
			48.7264	4.49764	81.3053	4.19518	97.8244	3.47351	120.7	1.7402
			49.1032	4.44447	81.4156	4.65765	97.8338	2.96575	120.701	2.301
			49.3077	4.4069	81.758	4.29521	98.828	3.13947	120.739	2.06811
			49.3217	4.589	81.7718	4.04166	99.2577	3.08249	121.17	1.6201
			49.3772	4.2124	82.0061	3.97889	99.433	3.11164	121.819	1.86898
			49.4106	4.7615	82.7132	4.00322	99.4523	2.89172	122.174	2.00275
			49.5705	4.3553	82.7488	4.07904	99.7165	3.17976	122.61	1.94672
			49.6058	4.54306	82.7558	4.34007	99.9809	3.17681	122.763	1.47523
			49.7381	4.81383	82.8636	4.13399	100.131	2.87809	123.267	1.73611
			49.7382	4.70073	82.9515	4.34234	100.457	3.08265	123.516	2.31711
			50.0191	4.77452	83.043	4.664	101.147	2.83257	123.54	2.08583
			50.0233	4.89106	83.4665	4.25352	101.464	2.81522	123.724	1.76117
			50.186	5.02232	83.87	4.39057	101.643	2.95436	123.932	1.50986
			50.1959	4.90197	83.8864	3.85807	101.765	2.57459	124.852	1.77663
			50.3426	5.18279	84.074	4.13131	102.043	2.60842	125.006	2.03401
			50.4148	5.03166	84.3427	4.20156	102.123	2.40138	125.015	2.25186
			50.9201	4.97697	84.3439	4.33769	102.234	2.79607	125.175	1.75518
			51.4115	5.0868	84.7843	4.52919	102.361	2.81557	126.059	2.02063
			51.439	4.89816	84.9997	4.2463	102.482	2.92568	126.074	1.82547
			51.4457	4.82126	85.063	4.01251	102.909	3.10625	126.374	2.03438
			51.5086	4.95432	85.2243	4.01494	102.946	2.80863	126.55	2.10925
			51.525	4.69482	85.5871	4.27081	102.957	3.24999	127.233	1.89186
			52.0526	4.87719	85.6826	4.42402	103.365	2.71304	127.462	2.22203
			52.0835	4.7978	86.0447	3.86694	103.671	3.0492	127.639	1.81466
			52.2812	4.83298	86.0661	4.58856	103.987	3.06989	128.066	2.11367
			52.3034	4.86554	86.1391	4.27607	104	3.22325	128.104	1.72592
			52.3034	5.02151	86.2731	4.60287	104.157	3.3125	128.642	1.9575
			52.4116	5.04011	86.3092	3.90499	104.542	3.28296	128.657	2.33623
			52.4942	5.10804	86.3603	4.25148	104.583	3.52863	128.936	1.97514
			52.6476	4.74456	86.4209	4.6721	104.753	3.84116	129.754	2.32121
			52.9709	4.92022	87.0538	4.62451	105.236	3.03844	130.034	2.42638
			53.1717	4.86189	87.5519	4.43687	105.299	3.34576	130.195	1.64187
			53.3464	4.89084	87.6782	4.00642	105.852	3.45644	130.539	1.70142
			53.4374	4.79861	87.7612	4.04895	106.193	3.88702	130.573	1.53444
			53.4662	5.02732	87.7799	4.55796	106.27	3.39297	131.237	2.26241
			53.6144	4.84041	87.8441	4.39523	106.457	3.47741	131.485	1.78935
			53.8047	4.8975	88.1177	4.47923	107.096	3.211	131.611	1.89084
			53.8746	4.62664	88.5582	4.32409	107.595	3.54066	132.036	2.72086
			54.1034	4.78086	88.8234	4.43679	107.639	3.29174	132.289	1.88424
			54.1384	4.83555	89.1746	4.02951	107.689	3.37471	132.643	1.82668
			54.1727	5.16331	89.2113	4.30738	108.441	3.3207	132.842	1.88644
			54.2581	4.86271	89.3302	4.48753	108.671	3.10317	133.049	1.91734
			54.4301	4.90414	89.3414	4.36379	108.912	3.26631	133.308	2.56565
			54.5674	4.77112	89.3488	4.00507	109.065	3.09493	133.444	2.16247
			54.6149	4.5881	89.6338	4.4453	109.133	3.40326	134.531	1.68926
			54.9837	5.00591	90.0309	4.318	109.134	3.27996	134.629	2.03055
			55.0028	5.22719	90.2566	4.28934	109.519	3.34948	134.792	2.45831
			55.0405	4.79413	90.5042	4.33899	110.071	3.20812	134.945	2.18555
			55.0451	4.704	90.5187	4.46042	110.303	3.19114	135.181	1.85053
			55.0736	4.90161	90.744	4.4348	110.508	3.16928	135.495	2.27832
			55.2317	5.00003	90.7786	4.05576	110.748	3.39488	136.203	2.0458
			55.3163	4.68143	91.0759	4.49742	110.76	3.22467	136.872	1.82496
			55.5895	4.98034	91.1134	4.3478	111.087	3.52389	136.927	2.08956
			55.6647	5.0267	91.1812	4.55922	111.2	2.93115	137.025	1.88846
			55.686	5.13147	91.2985	5.03841	111.266	3.27126	137.07	2.20219
			55.7801	5.15494	91.4627	5.11916	112.114	3.78689	137.506	2.34427
			55.8506	5.22484	91.5751	4.7052	112.208	3.52096	137.701	2.03206
			55.9907	5.21636	91.6061	4.42824	112.253	3.04332	137.951	2.30405
			56.1587	5.23946	91.8013	4.42871	112.365	3.16569	138.325	2.27581
			56.1723	5.34522	92.2264	4.82395	112.475	3.02641	139.014	2.30982
			56.5742	5.26616	92.4895	4.77457	112.757	3.07982	139.409	1.84275
			57.0505	4.91623	92.6396	4.82292	112.909	3.76788	139.567	2.19932
			57.0647	5.05077	92.9123	5.14945	112.967	3.52628	139.689	2.49811
			57.2443	5.04536	93.3172	5.02337	113.605	3.54755	140.249	1.47201
			57.3875	5.08189	93.3184	4.52138	113.969	3.50246	140.37	2.35072
			57.5038	4.96065	93.4173	4.56685	114.332	3.43914	140.469	1.86284
			57.6865	4.71762	93.6209	4.55648	114.338	3.72212	141.112	2.0936
			57.9404	4.83506	93.9056	5.05578	114.462	3.51296	141.42	2.08198
			57.9536	4.95988	93.9371	4.78308	114.911	3.55539	141.573	2.32854
			58.0787	4.82342	94.4048	5.38103	115.019	3.6727	141.704	2.45155
			58.1551	5.01476	94.4497	4.59889	115.243	3.69681	141.903	1.94608
			58.2314	4.89328	94.7893	4.74741	116.056	3.60867	142.788	2.03357
			58.2523	4.68969	94.8581	4.59585	116.113	3.8882	142.874	2.29249
			58.2627	5.03391	94.9099	4.79444	116.311	3.26933	142.909	2.48887
			58.6707	4.56983	95.1549	4.78214	116.325	3.34229	143.284	1.88385
			58.7267	4.85584	95.7869	4.87625	116.58	3.4836	143.887	2.43692
			58.8624	4.89698	95.8007	4.67902	116.88	3.66903	144.27	2.40946
			58.8875	4.81202	96.2512	4.48655	117.32	3.57533	144.581	1.73443
			58.9764	4.938	96.4148	4.61892	117.737	3.47736	144.6	1.79728
			58.9893	5.08746	96.7201	4.61001	117.948	3.46431	145.349	1.99891
			59.1928	5.18382	96.904	4.39478	118.11	3.59302	145.434	2.10656
			59.204	5.06095	96.9425	4.59032	118.195	3.86362	146.127	1.87131
			59.3147	5.685	97.2615	4.48339	118.273	3.41397	146.15	2.00529
			59.3839	4.78408	97.3274	4.80192	118.517	3.5323	146.848	2.0015
			59.4489	5.39347	97.7515	4.41252	118.708	3.77679	146.97	1.72789
			59.4567	4.60368	97.7825	4.31605	118.992	3.77819	147.198	1.93981
			59.697	4.98063	97.8535	4.69833	119.348	4.04649	147.457	1.99625
			59.7044	5.03823	97.9792	4.51252	119.667	3.60525	147.522	1.3413
			59.7796	5.09395	97.9835	4.10438	119.817	3.6217	147.703	2.30187
			60.0202	5.53411	98.0536	4.7062	120.031	3.83325	148.262	2.35304
			60.0928	5.36598	98.4288	4.77679	120.062	4.16157	148.35	2.80336
			60.2027	5.05657	98.5091	5.00378	120.214	3.91626	148.568	1.51064
			60.5998	5.43272	98.6499	4.77653	121.257	3.76485	148.58	1.62636
			60.8036	5.15696	98.6666	4.42786	121.371	4.15907	148.809	2.29141
			60.9552	5.47296	98.7353	4.99562	121.464	3.76744	149.059	1.73413
			60.9928	5.1097	99.0134	4.30891	121.748	3.43011	150.088	2.03535
			60.993	5.27115	99.1768	4.91235	121.838	3.7515	150.43	2.2047
			61.1079	5.49313	99.1985	5.02597	122.115	3.97644	150.5	2.3357
			61.2431	5.21097	99.3497	5.21721	122.393	4.26761	150.513	1.95778
			61.4795	5.35239	99.5216	5.60312	122.624	3.23456	151.115	2.21564
			61.715	5.44081	99.6958	4.86374	122.702	3.79368	151.451	2.40479
			61.7657	5.31729	99.8252	5.58213	123.109	3.71355	151.521	2.13867
			61.8079	5.47888	99.8372	5.0874	123.653	4.11186	151.724	2.44855
			61.9436	5.16328	100.094	5.07055	123.764	3.68644	152.776	2.04551
			62.2067	5.32017	100.531	5.33126	123.875	3.72194	153.148	1.96331
			62.4423	5.27898	100.942	5.22692	123.982	3.82618	153.188	2.25729
			62.4722	5.32961	101.016	5.46574	124.181	4.0331	153.45	1.97354
			62.7088	5.52176	101.025	5.301	124.634	3.91961	153.628	2.20571
			62.7828	5.33504	101.302	5.68437	124.807	4.32423	153.939	2.20529
			62.8156	5.16685	101.616	5.36292	125.292	3.81845	154.754	1.95043
			62.8901	5.22307	101.639	5.65545	125.339	3.71095	154.78	2.04406
			63.1025	5.24905	101.793	5.11545	125.774	4.01192	155.116	2.02556
			63.2732	5.29072	102.204	5.4551	125.904	3.59572	155.38	2.25275
			63.4472	5.71364	102.5	5.50285	126.164	4.08537	156.101	1.56856
			63.4713	5.33406	102.764	5.446	126.198	3.91712	156.145	2.01648
			63.5266	5.20089	103.165	5.32795	127.092	4.13361	156.31	1.58919
			63.6913	5.24331	103.304	5.47117	127.191	3.82885	156.355	2.06869
			63.7147	5.31192	103.329	4.86315	127.242	3.61906	156.664	2.08515
			63.7455	5.45379	103.595	5.17359	127.585	3.73732	156.873	2.14009
			63.9096	5.26201	103.789	5.31364	127.587	3.53631	156.983	2.30685
			64.0671	5.55687	104.006	5.29537	128.085	3.77431	157.878	1.96984
			64.2273	5.39702	104.164	5.40407	128.227	3.83701	157.896	2.15877
			64.4693	5.51362	104.552	5.37261	128.521	3.79951	158.216	2.14237
			64.5085	5.58504	104.916	5.26754	128.934	3.69291	158.3	2.29672
			64.7126	5.63286	104.968	4.78609	129.042	3.83984	158.874	2.17879
			64.7211	5.25237	105.093	4.91145	129.131	4.08001	159.678	1.89344
			64.7332	5.73035	105.16	5.32337	129.372	3.81699	159.725	2.17094
			65.0466	6.06307	105.35	5.54787	129.421	3.53987	159.856	1.93295
			65.0731	5.35605	105.456	5.03073	129.795	3.92285	160.166	2.09307
			65.0826	5.09514	105.653	5.48669	129.909	3.99107	160.482	2.49404
			65.1851	5.83899	105.7	5.12277	130.659	4.18634	160.534	2.2157
			65.3051	5.51557	105.904	5.48878	130.743	3.79286	160.91	2.46945
			65.3186	5.66548	106.268	4.84488	130.929	3.57941	161.077	1.76139
			65.5802	5.41612	106.486	5.25324	130.991	3.76031	162.204	2.01107
			65.5835	5.87256	106.633	5.40153	131.12	4.1644	162.31	2.11245
			65.6876	5.91542	106.891	5.13106	131.453	4.21012	162.333	2.29054
			65.859	5.92655	107.202	5.59831	131.486	3.61379	162.694	2.27414
			65.9803	6.17064	107.208	5.14025	132.161	4.0384	162.882	1.48384
			65.9888	5.94139	107.45	5.10302	132.436	4.18278	163.1	2.42996
			66.0208	6.26758	107.492	5.18156	132.475	4.5828	163.348	2.48869
			66.3676	6.3042	107.526	5.52939	132.476	3.55174	163.622	1.95084
			66.375	5.83383	107.633	5.19577	132.526	3.98586	164.187	2.3389
			66.468	6.09442	108.175	5.27237	132.895	4.10409	164.925	2.27619
			67.0638	5.98792	108.181	5.38673	133.32	4.28554	165.078	2.02063
			67.1727	6.02457	108.44	5.34544	133.633	4.42041	165.09	1.67846
			67.2818	6.02225	108.476	5.70521	133.962	4.1144	165.33	2.23702
			67.504	6.02223	108.484	5.84488	134.375	4.46571	165.712	2.4119
			67.7167	5.84189	108.562	5.37873	134.592	4.17907	165.74	2.19931
			67.735	6.02515	108.71	5.89171	134.817	3.94933	165.898	2.50447
			67.7897	5.94076	108.869	5.33123	134.884	4.50361	166.907	2.59581
			68.1141	5.89763	109.469	5.57029	135.02	4.60426	167.146	2.11752
			68.3306	5.81009	109.525	5.81062	135.248	4.12434	167.24	1.93738
			68.4757	5.84805	109.534	5.65609	136.101	4.20789	167.88	2.62308
			68.4962	5.87677	109.876	5.72833	136.397	4.13027	167.917	1.83144
			68.5007	6.04229	110.001	5.79851	136.586	4.2673	167.938	2.21577
			68.5133	5.9412	110.035	6.08081	136.599	4.49603	168.425	2.10103
			68.5538	6.114	110.142	5.84932	136.607	4.14415	168.492	2.48436
			68.8839	5.56514	110.313	6.05517	137.108	4.12401	168.629	3.16547
			69.2181	5.8556	111.293	5.92002	137.146	4.41286	168.633	2.62499
			69.2198	5.99137	111.324	5.6678	137.631	4.2916	169.696	2.20924
			69.2331	5.80668	111.443	5.4982	137.759	4.62053	170.063	2.59918
			69.345	6.00509	111.472	5.70455	137.927	4.2639	170.368	1.95824
			69.4664	6.17122	111.522	5.95361	138.44	4.08628	170.756	2.38486
			69.5047	5.76576	111.667	6.12409	138.8	4.26578	171.148	2.32614
			69.6213	5.91036	111.711	5.9434	139.078	4.26341	171.26	2.42597
			69.8256	6.14309	112.452	5.74631	139.168	3.78111	171.627	2.42378
			69.8352	5.87064	112.61	5.78115	139.202	4.31558	171.792	2.83253
			69.9055	6.00728	112.956	6.14924	139.266	4.44941	171.989	2.51694
			69.9522	6.25757	112.991	5.85314	139.485	4.74486	172.552	2.02382
			70.0847	6.2976	113.001	5.74156	140.229	4.10738	172.8	2.4747
			70.1794	6.33567	113.023	5.61641	140.445	3.92877	173.097	2.50213
			70.2173	6.02404	113.047	5.97034	140.568	4.38099	173.863	2.23819
			70.2793	6.3994	113.308	6.09205	140.888	4.34488	174.101	2.38696
			70.3926	6.45865	114.205	5.64668	140.902	3.86707	174.265	2.14568
			70.7952	6.32964	114.515	5.64888	141.325	4.26814	174.712	2.34549
			70.9257	6.48765	114.537	5.72352	141.361	4.36613	174.8	2.475
			71.0786	6.31685	114.792	5.66328	141.936	4.49315	175.088	1.97827
			71.1775	6.46642	115.008	5.8714	141.941	4.27633	175.307	2.39173
			71.1804	6.55925	115.053	5.62654	142.288	3.99494	175.605	2.39705
			71.2806	6.65215	115.062	5.2183	142.794	4.38364	175.799	2.57828
			71.3446	6.08105	115.191	5.88458	142.82	4.23996	176.546	2.40345
			71.6751	6.48317	115.198	5.62658	142.891	3.91919	176.608	2.72056
			71.6851	6.57735	115.31	6.36671	143.201	4.46342	176.63	1.97846
			71.7707	6.79947	115.471	5.95918	143.322	4.24798	176.806	2.40669
			71.9046	6.53423	115.539	6.06723	143.657	4.75449	177.242	2.56027
			72.1573	6.75263	115.608	5.75572	143.861	4.2408	177.817	2.42622
			72.1985	6.473	116.033	6.07359	143.995	4.31825	178.117	2.42252
			72.4274	6.51542	116.347	6.28231	144.449	4.72647	178.363	2.48712
			72.6992	6.55764	116.486	5.93252	144.566	4.12977	178.649	2.83974
			72.7066	6.62844	116.518	6.31808	144.627	4.46832	178.926	2.4906
			72.7283	6.69883	116.581	5.98333	145.187	4.62268	179.096	2.19518
			72.8911	6.69427	116.621	6.68761	145.729	4.20837	179.236	2.89108
			73.0568	6.85993	116.879	6.35806	145.775	4.46307	179.513	2.98624
			73.0884	6.74072	117.025	6.60752	145.804	4.56716	180.181	2.18168
			73.2453	6.85847	117.1	6.07205	146.021	4.75154	181.153	2.24332
			73.3159	6.51479	117.839	6.24894	146.379	4.87236	181.156	2.4088
			73.9033	6.67813	118.023	6.50266	146.451	4.39004	181.304	2.4658
			74.066	6.46205	118.165	6.26654	146.932	4.4332	181.474	2.55208
			74.1098	6.47853	118.456	6.64221	147.591	4.43985	181.516	2.69957
			74.1523	6.82354	118.636	5.87307	147.83	4.4759	182.168	2.71502
			74.1656	6.6036	118.732	6.21013	147.835	4.56662	182.42	2.41042
			74.2278	6.63785	118.75	6.31158	147.903	4.22313	182.619	2.6349
			74.2455	6.88652	119.264	6.29921	148.096	4.75149	182.747	2.79202
			74.4141	6.61461	119.759	6.3837	148.187	4.52587	183.732	2.70977
			74.7857	7.06964	119.772	6.09076	148.599	4.62734	183.92	2.43719
			74.9323	7.11634	120.036	6.3376	148.873	4.63499	183.975	2.24758
			74.9453	6.63618	120.285	5.85895	149.426	4.53978	184.04	2.71397
			75.0015	6.73513	120.447	5.84837	149.496	4.65194	184.715	2.5266
			75.1565	6.45805	120.653	6.09028	149.609	4.72733	185.087	2.76613
			75.2386	6.69175	120.786	6.11267	149.615	4.33099	185.312	2.32201
			75.3145	6.4891	120.993	6.06034	150.584	4.35015	185.641	2.29924
			75.4479	7.17737	121.173	6.09495	150.618	4.44095	186.088	2.50427
			75.5803	6.16159	121.401	6.24588	150.941	4.40544	186.582	2.56883
			75.7026	7.25579	121.542	6.38646	151.229	4.32231	186.641	2.04434
			75.7606	6.82187	121.619	5.99999	151.311	4.74607	186.657	2.35874
			75.9032	6.68275	121.644	5.89199	151.498	4.47249	187.45	2.24064
			76.0477	6.74146	121.759	6.39753	151.555	4.24558	187.79	2.44403
			76.0611	6.94238	121.92	6.82944	151.839	4.20007	188.119	2.61135
			76.0692	7.1591	121.955	6.00902	152.254	4.45496	188.255	1.92007
			76.0858	7.27515	122.11	6.54804	152.335	4.51398	188.337	2.00984
			76.2142	7.56268	122.268	6.30363	152.647	4.5934	188.873	2.00527
			76.8047	7.00921	122.425	6.83306	152.972	4.77134	188.893	2.36817
			76.8836	7.06431	122.498	6.05447	152.982	4.6175	189.087	2.43595
			76.9382	7.27577	122.525	6.61508	153.033	4.30917	189.783	2.2415
			77.0377	6.83441	123.165	6.54738	153.312	4.91401	190.105	2.49651
			77.2156	7.38115	123.871	6.22416	153.319	5.16318	190.462	2.67559
			77.3022	7.16308	124.152	6.16934	153.645	4.60984	190.549	2.05505
			77.4399	7.1667	124.292	6.37837	153.79	5.37903	190.644	1.88124
			78.0043	7.13955	124.323	6.46347	154.459	4.7366	191.017	2.77443
			78.0049	7.01553	124.38	6.21118	154.922	4.64127	191.037	2.14812
			78.0196	7.03165	124.414	6.0811	155.294	5.23045	191.377	2.35813
			78.4777	6.88673	125.042	6.26374	155.344	4.79484	192.186	2.27956
			78.6557	6.86172	125.096	6.11949	155.357	4.89017	192.322	2.53314
			78.6766	6.88211	125.534	6.05303	155.775	4.81221	192.581	2.57343
			78.9704	6.67323	125.639	6.15731	156.467	4.76903	192.801	2.83698
			79.0949	7.02639	125.741	6.45373	156.489	4.887	192.837	2.0944
			79.103	6.72242	125.772	6.00238	156.534	5.05426	193.631	2.1687
			79.2905	6.7135	125.859	6.25615	157.216	4.9042	194.014	2.51386
			79.3014	6.50993	125.983	6.05338	157.418	4.44141	194.092	2.31101
			79.3749	6.61174	126.08	6.36054	157.517	4.63166	194.285	2.56819
			79.4971	6.51674	126.362	6.7893	157.539	5.01677	194.795	2.83922
			79.4996	6.65412	126.506	6.22686	157.621	4.88833	194.951	2.37809
			79.5487	6.6643	126.685	6.22824	158.268	4.78526	195.006	2.54166
			79.5617	6.93232	126.735	6.84402	158.588	4.82412	195.079	2.93303
			79.74	6.75848	126.825	6.3647	158.855	4.56651	195.773	2.75306
			79.7857	6.91281	126.972	6.14524	158.995	4.77614	196.398	2.78361
			79.9192	6.91173	126.975	6.55071	159.039	4.89445	196.684	2.45795
			80.0734	6.94508	127.181	6.89747	159.665	4.72356	197.059	2.61473
			80.1548	6.93722	127.326	6.63521	159.703	4.80509	197.479	2.52539
			80.2697	6.27593	128.094	6.58392	159.811	4.92669	197.489	2.84661
			80.4284	6.97589	128.198	6.3943	159.832	4.10208	197.993	2.40947
			80.5124	7.01578	128.286	6.72921	160.476	4.95477	198.271	2.6132
			80.6671	6.76437	128.318	6.56897	160.755	4.96446	198.442	2.66174
			80.769	7.05037	128.785	6.55658	161.165	4.41982	199.405	2.30225
			80.8601	6.88574	129.073	6.49907	161.287	4.23746	199.431	2.37917
			81.2263	6.91655	129.556	6.31367	161.372	4.27763	199.619	2.58953
			81.2639	6.98221	129.56	6.9986	161.496	4.92113	199.698	2.40116
			81.2674	6.82088	129.682	6.51518	161.537	4.75478	200.437	2.40892
			81.5755	6.89517	129.695	6.63131	161.902	4.89232	200.534	2.5298
			81.5889	7.04474	129.706	6.30143	162.033	4.96801	200.828	2.54159
			81.7068	7.02668	129.988	6.59687	162.5	5.22918	200.933	1.99987
			81.7747	6.81744	130.073	6.16903	162.58	4.97332	201.76	2.28309
			81.8661	7.04721	130.289	6.71535	162.762	4.76311	202.248	2.31742
			81.9909	7.15373	130.745	6.65681	162.939	5.18563	202.306	1.87008
			82.1039	6.9831	130.927	6.44528	163.709	5.15243	202.334	2.13547
			82.2459	7.06932	131.046	6.72103	163.9	4.9202	202.727	2.22147
			82.2485	7.23504	131.178	6.76627	164.043	4.73258	202.841	2.52009
			82.4805	7.26915	131.376	6.39116	164.064	5.54185	202.916	2.27661
			82.728	6.87855	131.613	6.74087	164.376	5.00728	203.087	2.5718
			82.8462	6.98378	131.73	6.79972	164.929	4.90018	203.848	2.37111
			82.859	7.15602	131.789	6.50118	165.007	4.74713	204.327	2.40511
			83.0545	7.11757	132.022	6.7298	165.213	5.13364	204.382	2.56798
			83.1084	7.20316	132.282	6.81168	165.727	5.00861	204.528	2.14081
			83.2244	7.2062	132.428	6.60867	166.029	5.16132	204.928	2.48362
			83.5325	7.12298	132.708	6.79574	166.165	4.9424	204.947	2.64356
			83.6373	7.15149	132.718	6.66966	166.45	4.6888	205.625	2.48684
			83.7008	7.2634	132.875	6.84479	166.519	5.36963	206.063	2.39987
			83.704	7.16018	133.194	6.75168	166.7	4.94078	206.183	2.80791
			83.7089	7.36872	133.552	7.12901	166.91	4.93467	206.492	2.32544
			84.3622	7.40846	133.584	6.64128	167.355	4.83204	206.773	2.66657
			84.5221	7.05103	133.641	6.94596	167.909	4.99936	207.07	2.94011
			84.5249	7.00069	133.954	6.52494	168.053	4.76617	207.161	2.07435
			84.5578	6.91757	134.165	6.92024	168.207	4.95967	207.264	2.58092
			84.5668	7.20538	134.203	6.47863	168.368	4.63176	208.304	2.42458
			84.8723	6.92151	134.934	6.57339	168.757	5.18787	208.593	2.44417
			85.0003	7.31292	134.973	6.64984	168.776	4.78929	208.997	2.36431
			85.0317	6.85626	135.368	7.04988	168.789	4.87257	209.142	2.61098
			85.1839	7.55385	135.508	6.81373	169.059	4.90502	209.183	2.78511
			85.3162	7.27396	135.512	6.57329	169.575	5.22043	209.295	2.35473
			85.3503	6.93067	135.531	6.39268	170.216	4.57991	209.452	2.85952
			85.426	6.98767	135.541	6.67135	170.275	5.04081	210.662	2.36925
			85.4279	6.91218	135.759	7.08251	170.283	4.70226	210.765	2.47971
			85.6394	7.00171	135.909	6.25857	170.313	4.58698	210.78	2.63695
			85.8075	7.08563	136.131	6.72683	170.348	5.14119	210.931	2.76168
			85.9532	7.51765	136.163	6.98935	170.731	5.28714	211.495	2.99704
			86.0279	7.26461	136.234	7.19145	170.844	5.07262	211.525	2.60352
			86.0447	7.34055	136.318	7.29739	171.374	5.46878	211.939	2.54966
			86.177	7.04634	136.534	7.46425	171.922	4.85771	212.754	2.50148
			86.3579	7.3771	136.983	6.59252	172.009	4.89798	213.465	2.76628
			86.549	7.3862	137.011	6.99523	172.062	5.2913	213.493	2.47604
			86.6738	7.39803	137.397	7.22203	172.63	5.16738	213.516	2.32932
			86.7579	6.77353	137.413	7.06806	172.656	4.64898	213.528	2.17557
			86.9377	7.33391	137.542	7.2632	173.059	5.73123	214.195	2.55998
			87.0707	7.32325	137.961	7.59008	173.087	5.17026	214.435	2.07222
			87.2221	7.40274	138.052	7.0912	173.554	4.81245	214.609	2.51321
			87.2964	7.46396	138.074	7.34603	173.625	5.10858	214.657	2.66014
			87.476	7.18567	138.112	7.18328	173.974	4.81486	215.605	2.29751
			87.5784	7.36319	139.126	7.20727	174.019	5.06	215.655	2.54299
			87.5958	7.5153	139.265	7.0112	174.052	5.43643	215.729	2.73717
			87.7593	7.35826	139.442	6.79342	174.8	5.22478	215.865	2.84529
			87.7909	7.79298	139.632	7.33834	175.025	5.2805	216.02	2.20806
			87.8326	7.90793	139.677	7.08091	175.237	5.64763	217.143	2.3549
			87.8595	7.46629	139.738	7.14667	175.507	4.98652	217.196	2.47264
			87.9143	7.53058	140.258	6.60792	175.629	5.15354	217.693	2.36287
			88.1831	7.82	140.26	7.09468	175.71	5.20081	217.959	2.35116
			88.3131	7.40255	140.587	7.01246	176.129	5.36892	218.203	2.37776
			88.5558	7.72334	140.868	7.26567	177.234	4.45824	218.347	2.82379
			88.7827	8.09876	140.94	6.89889	177.28	5.01726	218.379	2.45215
			88.8872	7.72511	140.961	7.34574	177.296	4.92107	218.924	2.30804
			88.9557	7.87411	141.016	7.04392	177.368	5.09575	219.665	2.39978
			89.1769	7.43786	141.035	7.60084	177.515	5.15465	219.779	2.21405
			89.2409	7.45963	141.054	6.91467	177.62	4.65362	219.944	2.60661
			89.2469	7.6273	141.195	7.32953	177.924	5.38942	220.035	2.3799
			89.3798	7.88869	141.921	7.40595	177.936	5.23112	220.518	2.99944
			89.6127	7.96486	142.007	7.23005	178.164	4.96168	220.57	2.43512
			89.9767	7.65024	142.196	7.38978	178.797	5.46096	221.031	2.34841
			90.0286	7.82575	142.251	6.97086	178.9	5.02661	221.33	2.34121
			90.0868	8.13607	142.33	7.41831	179.105	5.11721	221.507	2.82169
			90.2852	7.429	142.488	7.47908	179.439	5.27825	221.915	2.41828
			90.2995	7.81133	142.51	7.60162	179.622	4.73929	222.356	2.6925
			90.3367	7.73954	142.81	7.5711	179.872	5.3697	222.771	2.29835
			90.4029	7.85022	142.958	7.61535	180.03	5.16341	223.163	2.57704
			90.5333	8.09635	143.528	7.50286	180.149	5.39933	223.187	2.41926
			90.9705	7.93496	143.577	7.76848	180.903	5.64542	223.748	2.41926
			90.991	7.74675	143.762	7.51122	180.981	5.456	223.762	2.84249
			91.0091	8.01957	143.973	7.13492	181.135	5.0119	223.795	2.57677
			91.058	7.65358	144.181	7.52145	181.14	5.166	224.852	2.69157
			91.4672	7.82375	144.792	7.50177	181.643	4.81568	224.958	2.33161
			91.5315	7.86523	144.823	7.27032	181.863	5.47522	225.24	2.30214
			91.5453	7.9279	144.991	7.24304	182.11	5.21223	225.839	2.33209
			91.6684	8.22757	145.015	7.863	182.29	5.52255	226.003	2.70832
			92.0356	7.89035	145.178	7.60253	182.474	5.31733	226.097	2.46337
			92.1104	7.78781	145.233	7.42507	182.697	5.90702	226.138	2.26614
			92.1967	7.65909	145.392	7.23541	182.92	5.59323	226.956	2.48412
			92.2128	7.60513	145.467	7.72615	182.973	5.37949	227.026	2.82538
			92.338	8.39674	145.903	7.71418	183.965	5.41263	227.228	2.19632
			92.3778	7.87748	146.203	7.40147	184.062	4.85823	227.479	2.38403
			92.7147	7.78638	146.474	7.47674	184.161	5.4461	228.028	2.45565
			92.7555	7.88824	146.593	7.52169	184.459	5.51367	228.197	2.54055
			92.8174	7.7741	146.782	7.51325	184.792	5.24925	228.237	2.72401
			92.8944	7.87812	146.877	7.66973	184.854	5.5185	228.667	2.66806
			93.0099	7.90125	147.102	7.45031	184.942	5.67399	229.617	2.28646
			93.0691	8.41784	147.307	7.57036	185.176	5.7261	229.705	2.67975
			93.4004	8.08815	147.583	7.98571	185.308	5.19696	229.786	2.31073
			93.4352	7.91985	147.674	7.42715	185.924	5.48329	230.041	2.34373
			93.499	7.94626	147.718	7.6209	186.38	5.5544	230.158	2.65273
			93.5869	7.7559	147.929	7.61564	186.504	5.28112	230.464	2.65657
			93.6578	8.39168	148.026	7.32595	186.633	5.31473	230.845	2.6324
			93.7475	8.12629	148.39	7.61623	186.995	5.5234	231.6	2.36606
			93.7781	8.21056	148.444	7.71366	187.081	5.72483	231.66	3.01912
			93.8969	8.36632	148.713	7.6826	187.082	5.34206	231.767	2.45692
			94.1423	8.32592	148.779	8.18965	187.679	5.29626	232.127	2.389
			94.3828	8.45918	148.806	7.74281	188.129	5.33265	232.649	2.25294
			94.5182	8.22128	148.998	7.78322	188.28	5.46898	232.688	2.65905
			94.7202	8.52833	149.026	8.18982	188.85	5.32727	233.011	2.68354
			94.7202	8.16992	149.32	7.70186	188.995	5.00199	233.268	2.89707
			94.7868	8.30485	149.955	7.89126	189.083	5.34971	233.657	2.50839
			94.8747	8.59007	150.109	7.67869	189.092	5.63609	233.945	2.74873
			94.8796	8.38434	150.155	7.90364	189.161	4.91205	234.085	2.8694
			94.9992	8.93621	150.709	8.00218	189.384	5.30052	234.402	2.90038
			95.0059	8.78472	150.735	7.65256	189.635	5.62873	234.799	3.28429
			95.3122	9.10104	150.889	7.74958	189.899	6.01349	235.023	2.759
			95.4069	8.36705	150.971	7.97364	189.943	5.76926	235.202	2.82119
			95.4422	8.44762	151.133	7.52561	190.116	5.25747	236.389	2.5806
			95.5015	9.12015	151.557	7.98421	190.779	5.21641	237.022	2.33298
			95.709	8.65089	151.578	7.74484	191.094	5.72343
			95.9308	9.20312	151.617	7.81382	191.318	5.74083
			95.9649	8.57355	151.701	8.02	191.478	5.36353
			96.4998	8.74932	151.838	8.32157	191.842	5.63567
			96.7603	8.48154	151.995	8.07353	191.93	5.91235
			96.7865	8.51616	152.101	8.30933	192.395	6.05405
			96.8292	8.77442	152.311	7.74827	192.423	5.82352
			96.8561	8.84626	152.903	7.96504	192.529	5.36255
			97.0724	8.81013	152.97	8.04613	192.881	5.25623
			97.463	8.70593	153.219	8.27879	193.157	5.83529
			97.5637	8.59691	153.28	8.5365	193.735	5.79565
			97.5658	8.82695	153.311	8.06893	193.84	5.58106
			97.6295	8.69898	153.382	7.92648	194.227	5.62398
			98.0101	8.81946	153.413	8.60539	194.407	6.0607
			98.0636	8.60926	153.736	8.09245	194.577	5.66346
			98.1994	8.80198	154.227	8.28561	194.665	5.52793
			98.2158	8.31735	154.781	8.17068	194.705	5.74407
			98.414	8.47106	154.885	8.4384	195.655	5.70377
			98.4417	8.81959	155.125	7.82445	195.968	5.43004
			98.5005	8.45423	155.158	8.02745	196.009	5.67711
			98.7325	8.82383	155.435	7.97665	196.023	5.34672
			98.7559	8.56789	155.759	8.02893	196.273	5.70848
			98.8489	8.6623	156.165	7.87107	196.799	5.59715
			98.9401	8.96314	156.344	8.12929	196.884	5.7219
			99.1459	8.65417	156.356	8.26332	197.035	5.22639
			99.166	9.29162	156.374	7.99021	197.379	5.67337
			99.2272	9.14855	156.376	7.81778	198.008	5.22061
			99.2698	8.8895	156.733	8.14839	198.104	5.55307
			99.2825	8.98063	156.82	7.64939	198.31	5.58257
			99.429	8.62977	156.89	8.18326	198.425	5.26202
			99.5579	9.46379	157.297	8.0246	198.493	5.00557
			99.6278	8.4272	157.762	7.84563	198.583	5.7586
			99.7444	9.08713	157.87	7.97892	198.678	5.56975
			99.9658	9.36139	157.893	7.85096	199.422	5.74572
			100.164	9.374	157.895	8.06768	199.54	5.51693
			100.335	8.85314	158.022	8.13158	199.541	5.87612
			100.488	9.4022	158.418	8.00189	199.624	5.36965
			100.499	9.30368	158.485	8.07758	200.407	5.55148
			100.511	8.79952	158.821	7.96829
			100.782	9.37732	158.928	8.04625
			100.92	9.62028	159.055	8.29336
			101.116	9.37937	159.101	8.42297
			101.464	9.10341	159.287	7.91129
			101.501	9.01302	159.341	7.99594
			101.616	9.2931	159.931	8.29013
			101.948	9.24218	160.081	7.94455
			102.18	9.06181	160.184	8.00318
			102.18	9.18542	160.696	7.90607
			102.501	9.22678	160.8	8.28751
			102.501	9.05272	160.926	7.97584
			102.523	9.13199	161.063	7.78358
			102.637	9.02002	161.129	7.94087
			103.11	8.92064	161.426	8.23912
			103.172	9.10974	161.464	7.99202
			103.335	9.10259	161.778	8.23758
			103.396	8.85089	161.879	7.85219
			103.406	8.80313	162.261	8.18653
			103.457	8.75534	162.342	7.79668
			103.657	8.72956	162.355	8.0254
			103.848	8.66114	162.414	8.22104
			103.928	8.81552	163.125	7.88074
			103.939	8.99674	163.128	8.08669
			104.062	8.83578	163.214	8.1708
			104.175	9.23818	163.225	7.94126
			104.244	8.71372
			104.311	8.94108
			104.363	9.02657
			104.384	8.79183
			104.649	8.69938
			104.815	9.09696
			104.907	9.33335
			104.986	8.83441
			105.052	8.86882
			105.103	9.08943
			105.191	8.98588
			105.434	9.14195
			105.851	9.13367
			105.933	8.9021
			106.078	8.89611
			106.174	9.00809
			106.304	9.03018
			106.378	8.7082
			106.571	8.99786
			106.741	8.94136
			107.04	8.65425
			107.101	8.9161
			107.241	8.76083
			107.285	8.88935
			107.377	8.62736
			107.592	8.90914
			107.603	8.77324
			107.621	9.14946
			107.746	8.40663
			107.771	8.96824
			107.945	8.63458
			108.218	8.92916
			108.24	9.14466
			108.248	9.63083
			108.267	9.38069
			108.315	8.57652
			108.427	8.47331
			108.494	9.1324
			108.555	8.80519
			108.578	8.88145
			108.846	9.15741
			108.923	9.64157
			108.958	9.34486
			109.42	9.68097
			109.546	9.40067
			109.561	9.1592
			109.565	9.09881
			109.621	9.6819
			109.657	9.7923
			109.773	9.35748
			110.399	9.60301
			110.606	9.32812
			110.704	9.35119
			110.847	9.44077
			111.151	9.4195
			111.188	9.47088
			111.216	9.27674
			111.535	9.15398
			111.575	9.47817
			111.764	9.22278
			111.915	9.19932
			111.996	9.31978
			112.263	8.98145
			112.295	9.48884
			112.466	9.15743
			112.606	9.37641
			112.642	9.0071
			112.693	9.08961
			112.91	8.83974
			112.972	9.45553
			112.984	9.33219
			113.088	8.9101
			113.107	9.60719
			113.241	9.82176
			113.259	9.09712
			113.273	9.3735
			113.347	8.76914
			113.362	9.62728
			113.842	9.67399
			113.871	9.12562
			114.008	9.69879
			114.147	9.40705
			114.148	9.70551
			114.244	10.104
			114.272	9.82903
			114.35	9.89723
			114.616	9.52367
			115.208	9.8663
			115.253	9.92943
			115.265	9.67286
			115.326	9.57368
			115.423	9.65771
			115.542	9.88672
			115.782	9.89814
			115.808	9.79909
			116.168	9.88255
			116.426	9.596
			116.518	9.76578
			116.605	9.79014
			116.701	9.46366
			116.829	9.42586
			117.044	9.82287
			117.117	9.56307
			117.403	9.49468
			117.455	9.43536
			117.489	9.66929
			117.657	10.2007
			117.674	9.21199
			117.682	9.78664
			117.724	9.61369
			117.891	9.281
			117.913	9.58969
			117.964	9.80178
			118.003	9.718
			118.147	10.0484
			118.283	9.75501
			118.639	9.99782
			118.751	10.3549
			118.795	10.0352
			118.889	9.77865
			118.944	9.68027
			118.961	10.0412
			119.239	10.6417
			119.273	10.2886
			119.283	9.95227
			119.369	10.126
			119.683	10.1432
			119.805	10.1863
			119.81	10.4353
			120.069	10.4956
			120.113	10.3865
			120.213	10.5355
			120.667	10.3781
			121.111	10.4258
			121.233	10.2319
			121.308	10.0837
			121.362	10.1073
			121.599	10.1908
			121.605	9.8826
			121.676	10.223
			121.869	10.1735
			121.938	10.3656
			122.089	10.2028
			122.328	9.97843
			122.329	10.2243
			122.331	9.98081
			122.58	10.1449
			122.647	10.2281
			122.817	10.092
			122.926	10.2961
			122.934	10.2188
			123.056	10.0693
			123.128	10.2564
			123.289	10.4881
			123.369	10.2182
			123.544	10.1679
			123.619	10.1863
			123.64	10.3871
			123.873	10.8133
			124.005	10.3424
			124.018	10.4035
			124.223	10.121
			124.326	10.3248
			124.403	10.661
			124.484	10.9608
			124.647	10.1933
			124.675	10.6153
			124.684	10.7225
			124.685	10.2723
			125.171	10.9311
			125.203	10.6598
			125.243	11.0408
			125.449	11.0504
			125.471	10.5951
			125.581	10.6195

## Sheet: Figure 2f
Figure 2f		calculation	measurement-1	measurement-2	measurement-3
	Unit side length（μm）	Spring constants（N/m）	Spring constants（N/m）
	0.5	517.04
	1	237.79	198.14	215.02	206.32
	1.5	141.7	--	--	--
	2	93.42	84.23	106.26	95.71
	2.5	65.1	--	--	--
	3	47.09	46.44	50.92	51.42
	3.5	35.02	--	--	--
	4	26.64	25.55	24.83	25.03
	4.5	20.66	--	--	--
	5	16.29	9.6	10.1	9.9
	5.5	13.03
	6	10.57
	6.5	8.65
	7	7.19
	7.5	6.02
	8	5.08

## Sheet: Figure 2i
Figure 2i		CMA tip	Solid tip	CMA tip	Solid tip
	time(ms)	Max surface displacement (nm)	Max surface displacement (nm)	Tip displacement(nm)	Deformation(nm)
	0.75	6.51362	7.15434	0.38493	0.27793
	1	10.993	11.9168	0.6094	0.47279
	1.25	16.1226	16.5266	1.06654	0.63396
	1.5	20.2756	21.1602	1.41181	0.80629
	1.75	24.8266	25.3408	2.16661	1.06765
	2	29.5242	29.494	3.01683	1.39678
	2.25	34.1577	33.7248	3.89288	1.71847
	2.5	39.2684	37.5549	5.06606	2.01774
	2.75	43.7124	41.2305	6.25847	2.30904
	3	48.4591	44.8001	7.6578	2.64436
	3.25	53.0444	48.4421	9.28298	3.00867
	3.5	57.676	51.6169	10.9161	3.327
	3.75	62.3609	54.7679	12.9043	3.63965
	4	67.0542	57.8467	14.7654	3.95985
	4.25	71.6436	60.6658	16.9024	4.30961
	4.5	76.1926	63.5353	19.1777	4.63288
	4.75	81.1264	66.2576	21.4679	4.91376
	5	85.6047	68.7422	23.9926	5.32533
	5.25	90.2859	71.3138	26.4985	5.67326
	5.5	94.9714	73.6886	29.0692	6.06637
	5.75	99.3044	75.7324	31.768	6.40214
	6	103.705	77.5781	34.562	6.76539
	6.25	107.854	79.1895	37.5401	7.13464
	6.5	112.15	80.6794	40.5903	7.46837
	6.75	116.127	82.0578	43.7745	7.81735
	7	120.195	83.3557	47.0539	8.27412
	7.25	124.577	84.6269	50.4749	8.57574
	7.5	128.663	85.7149	54.1376	9.0565
	7.75	132.743	86.8524	57.907	9.45726
	8	137.097	88.0534	61.6637	9.82213
	8.25	141.396	88.7153	65.6298	10.2515
	8.5	145.595	89.2809	69.8511	10.6076
	8.75	149.944	89.8025	74.0057	11.0417
	9	154.506	90.2844	78.2347	11.2422
	9.25	158.481	90.7315	83.0354	11.4522
	9.5	164.37	91.1485	87.5102	11.6705
	9.75	170.525	91.5284	92.0293	11.8386
	10	175.62	91.8783	97.1597	12.0777

## Sheet: Figure 2j
Figure 2j		CMA tip	Solid tip
	time(ms)	Normalized max surface stress	Normalized max surface stress
	0.75	0.08343	0.07132
	1	0.11713	0.11639
	1.25	0.14193	0.14298
	1.5	0.16305	0.16518
	1.75	0.18833	0.19334
	2	0.21191	0.22027
	2.25	0.23315	0.24218
	2.5	0.24904	0.26443
	2.75	0.2661	0.28617
	3	0.28416	0.31009
	3.25	0.30072	0.332
	3.5	0.30875	0.35223
	3.75	0.31845	0.37464
	4	0.32915	0.39471
	4.25	0.33835	0.41278
	4.5	0.34805	0.43285
	4.75	0.35909	0.45509
	5	0.36879	0.47199
	5.25	0.38	0.48988
	5.5	0.39154	0.50744
	5.75	0.40107	0.52534
	6	0.40776	0.54625
	6.25	0.41311	0.56632
	6.5	0.41897	0.58605
	6.75	0.42449	0.60712
	7	0.43419	0.62853
	7.25	0.44171	0.65228
	7.5	0.44372	0.67687
	7.75	0.44656	0.69794
	8	0.45192	0.71969
	8.25	0.45275	0.74394
	8.5	0.45275	0.77672
	8.75	0.45693	0.81134
	9	0.45927	0.85265
	9.25	0.45409	0.86971
	9.5	0.45559	0.8963
	9.75	0.45459	0.9346
	10	0.45058	1

## Sheet: Figure 3d
																		Figure 3d		Fitted step height(nm)
																			CMA tip (a=1 μm)	CMA tip (a=5 μm)	Commercial tip
																			112.01	114.58	113.44
																			116.06	115.39	113.03
																			118.99	109.86	115.41
																			114.24	111.21	114.32
																			111.01	115.12	115.35
																			112.53	108.62	116.61
																			112.32	120.32	122.83
																			117.57	106.16	117.94
																			112.5	111.66	111.37
																			113.87	110.05	113.65
																			117.38	115.46	116.32
																			115.33	110.84	114.98
																			121.64	123.35	121.42
																			118.69	120.91	119.27
																			118.75	117.67	117.74
																			119.79	115.74	115.42
																			115.41	114.73	117.05
																			117.65	117.42	118.53
																			121.55	121.13	122.24
																			110.61	111.78	112.64
																			117.85	119.2	118.4
																			114.81	118.7	115.5
																			115.31	114.45	116.14
																			113.81	117.8	111.68
																			120.03	117.19	119.74
																			118.14	114.07	118.82
																			117.56	112.66	118.43
																			116.69	113.24	112.79
																			110.28	112.94	113.45
																			117.9	117.57	118.93

## Sheet: Figure 3e
Figure 3e		CMA tip(a=1 μm)		CMA tip(a=5 μm)		Commercial tip
	x(μm)	y(nm)	x(μm)	y(nm)	x(μm)	y(nm)
	0	116.987	0	110.977	0.02701	125.588
	0.10085	120.282	0.10085	115.334	0.12401	124.672
	0.20169	114.306	0.20169	116.741	0.22102	124.329
	0.30254	120.499	0.30254	115.387	0.31803	125.157
	0.40339	125.935	0.40339	114.979	0.41504	124.033
	0.50424	125.913	0.50424	119.247	0.51205	123.923
	0.60508	119.46	0.60508	120.886	0.60906	123.384
	0.70593	130.155	0.70593	122.891	0.70606	122.744
	0.80678	125.55	0.80678	123.795	0.80307	123.492
	0.90762	133.184	0.90762	118.444	0.90008	122.919
	1.00847	109.875	1.00847	83.6268	0.99709	105.916
	1.10932	79.7039	1.10932	59.1614	1.0941	76.6044
	1.21016	6.37763	1.21016	51.8355	1.1911	47.0029
	1.31101	1	1.31101	41.7458	1.28811	23.6783
	1.41186	3.66997	1.41186	15.895	1.38512	7.79745
	1.51271	2.87937	1.51271	0	1.48213	1.81632
	1.61355	8.34201	1.61355	2.49856	1.57914	1.74577
	1.7144	4.44227	1.7144	3.05668	1.67614	1.69271
	1.81525	8.74389	1.81525	4.30172	1.77315	0.98309
	1.91609	5.14567	1.91609	6.03889	1.87016	-1.42109e-14
	2.01694	5.6703	2.01694	8.39971	1.96717	1.9783
	2.11779	10.4898	2.11779	7.4677	2.06418	2.52637
	2.21864	7.9629	2.21864	5.5517	2.16119	2.60934
	2.31948	13.839	2.31948	8.537	2.2582	2.85602
					2.35521	2.92192

## Sheet: Figure 4d
Figure 4d		CMA tip		Solid tip
	Height(nm)	Distribution(%)	Height(nm)	Distribution(%)
	0	0.02405	0	0.04882
	1	0.0481	1	0.04883
	2	0.1443	2	0
	3	0.07215	3	0.02441
	4	0.40885	4	0.07324
	5	1.2506	5	0.12207
	6	2.8379	6	0.04883
	7	5.86821	7	0.07324
	8	10.1732	8	0.12207
	9	16.0895	9	0.3418
	10	17.6046	10	0.1709
	11	16.6186	11	0.31738
	12	13.3478	12	0.36621
	13	8.22511	13	0.68359
	14	4.3771	14	0.85449
	15	1.7797	15	0.65918
	16	0.7696	16	0.92773
	17	0.2886	17	1.44043
	18	0.07215	18	1.31836
	--	--	19	2.39258
	--	--	20	2.9541
	--	--	21	3.80859
	--	--	22	3.88184
	--	--	23	4.54102
	--	--	24	4.58984
	--	--	25	3.93066
	--	--	26	4.58984
	--	--	27	4.98047
	--	--	28	4.00391
	--	--	29	4.46777
	--	--	30	4.27246
	--	--	31	4.15039
	--	--	32	4.32129
	--	--	33	4.00391
	--	--	34	4.49219
	--	--	35	4.00391
	--	--	36	4.02832
	--	--	37	4.37012
	--	--	38	4.07715
	--	--	39	3.4668
			40	2.12402
			41	1.7334
			42	1.09863
			43	0.58594
			44	0.56152
			45	0.41504
			46	0.19531
			47	0.1709
			48	0.09766
			49	0.02441
			50	0
			51	0.02441

[truncated: 11 more sheets: Figure 4e, Figure 4f, Supplementary Figure 4c, Supplementary Figure 5a, Supplementary Figure 5b, Supplementary Figure 5c, Supplementary Figure 5d, Supplementary Figure 18a, Supplementary Figure 18b, Supplementary Figure 20a, Supplementary Figure 20b]
